# Supplementary material for: Di-n-butyl 4,4′-dihy­droxy-3,3′-{[(3aRS,7aRS)-2,3,3a,4,5,6,7,7a-octa­hydro-1H-1,3-benzimidazole-1,3-di­yl]bis­(methyl­ene)}dibenzoate
Source: Acta Crystallogr Sect E Struct Rep Online. 2011 Aug 11;67(Pt 9):o2297. doi: 10.1107/S1600536811031205 (PMC3200585; doi:10.1107/S1600536811031205)
Supplement: Supplementary file 1 [file e-67-o2297-sup1.cif]

##############################################################################
#                                                                            #
# This CIF contains the data in a paper accepted for publication in          #
# Acta Crystallographica Section E. It conforms to the requirements of       #
# Notes for Authors for Acta Crystallographica Section E, and has been       #
# peer reviewed under the auspices of the IUCr Commission on Journals.       #
#                                                                            #
# Full details of the Crystallographic Information File format               #
# are given in the paper "The Crystallographic Information File (CIF):       #
# a New Standard Archive File for Crystallography" by S. R. Hall, F. H.      #
# Allen and I. D. Brown [Acta Cryst. (1991), A47, 655-685].                  #
#                                                                            #
# The current version of the core CIF dictionary is obtainable from          #
# ftp://ftp.iucr.org/pub/cif_core.dic.                                       #
#                                                                            #
# Software is freely available for graphical display of the structure(s)     #
# in this CIF. For information consult the CIF software page                 #
# http://www.iucr.org/resources/cif/software.                                #
#                                                                            #
# This file may be used for bona fide research purposes within the           #
# scientific community so long as proper attribution is given to the journal # 
# article from which it was obtained.                                        #
#                                                                            #
##############################################################################
data_global
_audit_creation_method     'Jana2006 Version : 12/07/2011'
_journal_date_recd_electronic     2011-07-29
_journal_date_accepted     2011-08-02
_journal_name_full     'Acta Crystallographica, Section E'
_journal_year     2011
_journal_volume     67
_journal_issue      9
_journal_page_first     o2297
_journal_page_last     o2297
_journal_paper_category     QO
_journal_coeditor_code     BT5598
_publ_contact_author_name     'Augusto Rivera'
_publ_contact_author_address
;
Departamento de Qu\'imica, Universidad Nacional de Colombia, Ciudad
Universitaria, Bogot\'a, Colombia
;
_publ_contact_author_email     'ariverau@unal.edu.co'
_publ_contact_author_fax     '57-1-3165220'
_publ_contact_author_phone     '57-1-3165000'
_publ_section_title
;\
Di-<i>n</i>-butyl
4,4'-dihydroxy-3,3'-{[(3a<i>RS</i>,7a<i>RS</i>)-2,3,3a,4,5,6,7,7a-octahydro-\
1<i>H</i>-1,3-benzimidazole-1,3-diyl]bis(methylene)}dibenzoate
;
loop_
    _publ_author_name
    _publ_author_footnote
    _publ_author_address
    'Rivera, Augusto' .
;
Departamento de Qu\'imica, Universidad Nacional de Colombia,
Ciudad Universitaria, Bogot\'a, Colombia
;
    'Quiroga, Diego' .
;
Departamento de Qu\'imica, Universidad Nacional de Colombia,
Ciudad Universitaria, Bogot\'a, Colombia
;
    'R\'ios-Motta, Jaime' .
;
Departamento de Qu\'imica, Universidad Nacional de Colombia,
Ciudad Universitaria, Bogot\'a, Colombia
;
    'Fejfarov\'a, Karla' .
;
Institute of Physics ASCR, v.v.i.,
Na Slovance 2
182 21 Praha 8
Czech Republic
;
    'Du\<sek, Michal' .
;
Institute of Physics ASCR, v.v.i.,
Na Slovance 2
182 21 Praha 8
Czech Republic
;
data_I
_chemical_name_systematic
;
Di-<i>n</i>-butyl
4,4'-dihydroxy-3,3'-{[(3a<i>RS</i>,7a<i>RS</i>)-2,3,3a,4,5,6,7,7a-octahydro-
1<i>H</i>-1,3-benzimidazole-1,3-diyl]bis(methylene)}dibenzoate
;
_chemical_name_common     ?
_chemical_formula_moiety     'C31 H42 N2 O6'
_chemical_formula_sum     'C31 H42 N2 O6'
_chemical_formula_structural     ?
_chemical_formula_analytical     ?
_chemical_formula_iupac     'C31 H42 N2 O6'
_chemical_formula_weight     538.7
_chemical_melting_point     ?
_symmetry_cell_setting     monoclinic
_symmetry_space_group_name_H-M     'C 2/c'
_symmetry_space_group_name_Hall     '-C 2yc'
loop_
    _symmetry_equiv_pos_site_id
    _symmetry_equiv_pos_as_xyz
    1 x,y,z
    2 -x,y,-z+1/2
    3 -x,-y,-z
    4 x,-y,z+1/2
    5 x+1/2,y+1/2,z
    6 -x+1/2,y+1/2,-z+1/2
    7 -x+1/2,-y+1/2,-z
    8 x+1/2,-y+1/2,z+1/2
_cell_length_a     15.4471(3)
_cell_length_b     8.8103(2)
_cell_length_c     20.9374(4)
_cell_angle_alpha     90
_cell_angle_beta     95.077(2)
_cell_angle_gamma     90
_cell_volume     2838.27(10)
_cell_formula_units_Z     4
_cell_measurement_reflns_used     7161
_cell_measurement_theta_min     2.87
_cell_measurement_theta_max     67.02
_cell_measurement_temperature     120
_cell_special_details     ?
_exptl_crystal_description     prism
_exptl_crystal_colour     colourless
_exptl_crystal_size_max     0.382
_exptl_crystal_size_mid     0.283
_exptl_crystal_size_min     0.196
_exptl_crystal_density_diffrn     1.2602
_exptl_crystal_density_meas     ?
_exptl_crystal_density_method     'not measured'
_exptl_crystal_F_000     1160
_exptl_absorpt_coefficient_mu     0.702
_exptl_absorpt_correction_type     multi-scan
_exptl_absorpt_process_details
;
(CrysAlis PRO; Agilent, 2010)
;
_exptl_absorpt_correction_T_min     0.868
_exptl_absorpt_correction_T_max     1
_exptl_special_details
;
CrysAlisPro (Agilent Technologies, 2010)
Empirical absorption correction using spherical harmonics,
implemented in SCALE3 ABSPACK scaling algorithm.
;
_diffrn_ambient_temperature     120
_diffrn_radiation_type     'Cu K\a'
_diffrn_radiation_wavelength     1.5418
_diffrn_radiation_source     'Enhance Ultra (Cu) X-ray Source'
_diffrn_radiation_monochromator     'mirror'
_diffrn_measurement_device_type
      'Agilent Xcalibur diffractometer with an Atlas (Gemini ultra Cu) detector'
_diffrn_measurement_device     'four-cycle diffractometer'
_diffrn_measurement_method     'Rotation method data acquisition using \w'
_diffrn_detector_area_resol_mean     10.3784
_diffrn_reflns_number     13938
_diffrn_reflns_av_R_equivalents     0.0301
_diffrn_reflns_av_sigmaI/netI     0.0166
_diffrn_reflns_theta_min     4.24
_diffrn_reflns_theta_max     67.21
_diffrn_reflns_theta_full     67.21
_diffrn_measured_fraction_theta_max     0.99
_diffrn_measured_fraction_theta_full     0.99
_diffrn_reflns_limit_h_min     -17
_diffrn_reflns_limit_h_max     18
_diffrn_reflns_limit_k_min     -10
_diffrn_reflns_limit_k_max     10
_diffrn_reflns_limit_l_min     -24
_diffrn_reflns_limit_l_max     24
_diffrn_reflns_reduction_process
;
Integration of the CCD images was done by program CrysAlisPro
(Agilent Technologies, 2010). The same program was used for indexing of the
crystal shape and absorption correction.
;
_diffrn_standards_number     0
_diffrn_standards_interval_count     ?
_diffrn_standards_interval_time     ?
_diffrn_standards_decay_%     .
loop_
    _diffrn_standard_refln_index_h
    _diffrn_standard_refln_index_k
    _diffrn_standard_refln_index_l
    ? ? ?
_refine_special_details
;
The refinement was carried out against all reflections. The conventional
<i>R</i>-factor is always based on <i>F</i>. The goodness of fit as well as
the weighted <i>R</i>-factor are based on <i>F</i> and <i>F</i>^2^ for
refinement carried out on <i>F</i> and <i>F</i>^2^, respectively. The
threshold expression is used only for calculating <i>R</i>-factors <i>etc</i>.
and it is not relevant to the choice of reflections for refinement.
The program used for refinement, Jana2006, uses the weighting scheme based on
the experimental expectations, see _refine_ls_weighting_details, that does not
force <i>S</i> to be one. Therefore the values of <i>S</i> are usually larger
than the ones from the <i>SHELX</i> program.
;
_reflns_number_total     2533
_reflns_number_gt     2157
_reflns_threshold_expression     'I>3\s(I)'
_refine_ls_structure_factor_coef     Fsqd
_refine_ls_R_factor_all     0.0418
_refine_ls_R_factor_gt     0.0355
_refine_ls_wR_factor_gt     0.0996
_refine_ls_wR_factor_ref     0.1044
_refine_ls_goodness_of_fit_ref     1.73
_refine_ls_restrained_S_all     ?
_refine_ls_number_reflns     2533
_refine_ls_number_parameters     181
_refine_ls_number_restraints     0
_refine_ls_number_constraints     81
_refine_ls_hydrogen_treatment     mixed
_refine_ls_weighting_scheme     sigma
_refine_ls_weighting_details     'w=1/[\s^2^(I)+0.0016I^2^]'
_refine_ls_shift/su_max     0.0085
_refine_ls_shift/su_mean     0.0002
_refine_diff_density_max     0.20
_refine_diff_density_min     -0.19
_refine_ls_extinction_method
                      'B-C type 1 Lorentzian isotropic (Becker & Coppens, 1974)'
_refine_ls_extinction_coef       24E2(5)
_refine_ls_abs_structure_details     ?
_refine_ls_abs_structure_Flack     ?
_refine_ls_abs_structure_Rogers     ?
loop_
    _atom_type_symbol
    _atom_type_scat_dispersion_real
    _atom_type_scat_dispersion_imag
    _atom_type_scat_source
    C 0.0181 0.0091 'International Tables Vol C tables 4.2.6.8 and 6.1.1.1'
    H 0.0000 0.0000 'International Tables Vol C tables 4.2.6.8 and 6.1.1.1'
    N 0.0311 0.0180 'International Tables Vol C tables 4.2.6.8 and 6.1.1.1'
    O 0.0492 0.0322 'International Tables Vol C tables 4.2.6.8 and 6.1.1.1'
_computing_data_collection     'CrysAlis PRO (Agilent, 2010)'
_computing_cell_refinement     'CrysAlis PRO (Agilent, 2010)'
_computing_data_reduction     'CrysAlis PRO (Agilent, 2010)'
_computing_structure_solution     'SIR2002 (Burla <i>et al.</i>, 2003)'
_computing_structure_refinement
                                 'JANA2006 (Pet\<r\'i\<cek <i>et al.</i>, 2006)'
_computing_molecular_graphics     'DIAMOND (Brandenburg & Putz, 2005)'
_computing_publication_material
                                 'JANA2006 (Pet\<r\'i\<cek <i>et al.</i>, 2006)'
loop_
    _atom_site_type_symbol
    _atom_site_label
    _atom_site_fract_x
    _atom_site_fract_y
    _atom_site_fract_z
    _atom_site_U_iso_or_equiv
    _atom_site_adp_type
    _atom_site_calc_flag
    _atom_site_refinement_flags
    _atom_site_occupancy
    _atom_site_symmetry_multiplicity
    _atom_site_disorder_assembly
    _atom_site_disorder_group
    O O1 0.16850(6) 0.28700(12) 0.16508(5) 0.0355(3) Uani d . 1 8 . .
    O O2 0.23006(6) 0.43687(10) 0.09549(4) 0.0246(3) Uani d . 1 8 . .
    O O3 0.47351(6) -0.13568(10) 0.08411(4) 0.0251(3) Uani d . 1 8 . .
    N N1 0.45250(4) -0.23982(9) 0.20231(3) 0.0195(3) Uani d . 1 8 . .
    C C1 0.5 -0.13860(11) 0.25 0.0198(5) Uani d . 1 4 . .
    C C2 0.45565(8) -0.39174(13) 0.23189(6) 0.0198(4) Uani d . 1 8 . .
    C C3 0.44634(8) -0.52666(14) 0.18685(6) 0.0254(4) Uani d . 1 8 . .
    C C4 0.45780(9) -0.67130(15) 0.22757(7) 0.0299(4) Uani d . 1 8 . .
    C C5 0.36225(8) -0.19088(14) 0.18416(6) 0.0224(4) Uani d . 1 8 . .
    C C6 0.35796(8) -0.04774(14) 0.14442(6) 0.0198(3) Uani d . 1 8 . .
    C C7 0.29735(8) 0.06379(14) 0.15343(6) 0.0207(4) Uani d . 1 8 . .
    C C8 0.28954(8) 0.19235(14) 0.11452(6) 0.0209(4) Uani d . 1 8 . .
    C C9 0.34430(8) 0.20849(15) 0.06556(6) 0.0219(4) Uani d . 1 8 . .
    C C10 0.40580(8) 0.09904(15) 0.05580(6) 0.0226(4) Uani d . 1 8 . .
    C C11 0.41305(8) -0.02913(14) 0.09496(6) 0.0208(4) Uani d . 1 8 . .
    C C12 0.22324(8) 0.30676(15) 0.12800(6) 0.0227(4) Uani d . 1 8 . .
    C C13 0.16944(8) 0.55491(14) 0.11005(7) 0.0258(4) Uani d . 1 8 . .
    C C14 0.17797(8) 0.68569(14) 0.06461(6) 0.0235(4) Uani d . 1 8 . .
    C C15 0.12183(9) 0.81927(15) 0.08138(7) 0.0289(4) Uani d . 1 8 . .
    C C16 0.12224(10) 0.94748(16) 0.03283(7) 0.0347(4) Uani d . 1 8 . .
    H H1a 0.540883 -0.078171 0.22915 0.0238 Uiso calc R 1 8 . .
    H H2 0.406857 -0.405328 0.256706 0.0237 Uiso calc R 1 8 . .
    H H3a 0.490696 -0.522444 0.157548 0.0305 Uiso calc R 1 8 . .
    H H3b 0.389436 -0.526022 0.164321 0.0305 Uiso calc R 1 8 . .
    H H4a 0.408928 -0.683029 0.252453 0.0359 Uiso calc R 1 8 . .
    H H4b 0.456989 -0.758307 0.19992 0.0359 Uiso calc R 1 8 . .
    H H5a 0.332944 -0.174885 0.222158 0.0269 Uiso calc R 1 8 . .
    H H5b 0.331366 -0.270607 0.16066 0.0269 Uiso calc R 1 8 . .
    H H7 0.259748 0.052498 0.18726 0.0249 Uiso calc R 1 8 . .
    H H9 0.339264 0.296369 0.038382 0.0263 Uiso calc R 1 8 . .
    H H10 0.443506 0.111227 0.022094 0.0271 Uiso calc R 1 8 . .
    H H13a 0.182864 0.588987 0.153344 0.0309 Uiso calc R 1 8 . .
    H H13b 0.111248 0.515806 0.104655 0.0309 Uiso calc R 1 8 . .
    H H14a 0.161007 0.653244 0.021541 0.0281 Uiso calc R 1 8 . .
    H H14b 0.23765 0.717093 0.066364 0.0281 Uiso calc R 1 8 . .
    H H15a 0.063247 0.785325 0.084261 0.0346 Uiso calc R 1 8 . .
    H H15b 0.141765 0.856808 0.123154 0.0346 Uiso calc R 1 8 . .
    H H16a 0.087619 1.030154 0.046201 0.0521 Uiso calc R 1 8 . .
    H H16b 0.180815 0.981529 0.029994 0.0521 Uiso calc R 1 8 . .
    H H16c 0.098561 0.911715 -0.00838 0.0521 Uiso calc R 1 8 . .
    H H3 0.4785(11) -0.193(2) 0.1188(9) 0.0376 Uiso d T 1 8 . .
loop_
    _atom_site_aniso_label
    _atom_site_aniso_U_11
    _atom_site_aniso_U_22
    _atom_site_aniso_U_33
    _atom_site_aniso_U_12
    _atom_site_aniso_U_13
    _atom_site_aniso_U_23
    _atom_site_aniso_type_symbol
    O1 0.0375(6) 0.0326(6) 0.0388(6) 0.0083(4) 0.0174(5) 0.0107(4) O
    O2 0.0237(4) 0.0207(5) 0.0297(5) 0.0030(3) 0.0044(4) 0.0042(4) O
    O3 0.0297(5) 0.0239(5) 0.0220(5) 0.0055(4) 0.0045(4) 0.0015(4) O
    N1 0.0209(5) 0.0171(5) 0.0198(5) 0.0000(4) -0.0019(4) 0.0003(4) N
    C1 0.0220(8) 0.0160(8) 0.0210(8) 0 -0.0007(7) 0 C
    C2 0.0217(6) 0.0169(6) 0.0204(6) -0.0003(5) 0.0007(5) 0.0012(5) C
    C3 0.0275(6) 0.0205(7) 0.0270(7) -0.0003(5) -0.0044(5) -0.0025(5) C
    C4 0.0348(8) 0.0188(7) 0.0345(7) -0.0021(5) -0.0062(6) -0.0024(5) C
    C5 0.0191(6) 0.0228(7) 0.0246(6) -0.0008(5) -0.0016(5) 0.0045(5) C
    C6 0.0197(6) 0.0207(6) 0.0180(6) -0.0040(4) -0.0036(5) 0.0005(5) C
    C7 0.0186(6) 0.0238(7) 0.0194(6) -0.0032(5) -0.0001(5) 0.0010(5) C
    C8 0.0217(6) 0.0200(7) 0.0202(6) -0.0025(5) -0.0015(5) 0.0007(5) C
    C9 0.0266(6) 0.0201(6) 0.0186(6) -0.0030(5) -0.0004(5) 0.0018(5) C
    C10 0.0263(6) 0.0239(7) 0.0177(6) -0.0014(5) 0.0030(5) 0.0005(5) C
    C11 0.0207(6) 0.0218(7) 0.0193(6) -0.0013(5) -0.0019(5) -0.0031(5) C
    C12 0.0236(6) 0.0234(7) 0.0209(6) -0.0013(5) -0.0002(5) 0.0028(5) C
    C13 0.0230(6) 0.0229(7) 0.0320(7) 0.0032(5) 0.0055(5) 0.0006(5) C
    C14 0.0237(6) 0.0209(7) 0.0251(7) -0.0001(5) -0.0011(5) 0.0003(5) C
    C15 0.0264(7) 0.0222(7) 0.0382(8) 0.0002(5) 0.0039(6) -0.0005(6) C
    C16 0.0362(8) 0.0239(7) 0.0432(8) 0.0042(6) -0.0019(6) 0.0033(6) C
loop_
    _geom_bond_atom_site_label_1
    _geom_bond_atom_site_label_2
    _geom_bond_site_symmetry_1
    _geom_bond_site_symmetry_2
    _geom_bond_distance
    _geom_bond_publ_flag
    O1 C12 . . 1.2100(17) ?
    O2 C12 . . 1.3421(15) ?
    O2 C13 . . 1.4498(16) ?
    O3 C11 . . 1.3575(15) ?
    O3 H3 . . 0.884(18) ?
    N1 C1 . . 1.4836(9) ?
    N1 C2 . . 1.4738(14) ?
    N1 C5 . . 1.4765(13) ?
    C1 H1a . . 0.96 ?
    C1 H1a . 2_655 0.96 ?
    C2 C2 . 2_655 1.5061(16) ?
    C2 C3 . . 1.5163(17) ?
    C2 H2 . . 0.96 ?
    C3 C4 . . 1.5347(18) ?
    C3 H3a . . 0.96 ?
    C3 H3b . . 0.96 ?
    C4 C4 . 2_655 1.5381(19) ?
    C4 H4a . . 0.96 ?
    C4 H4b . . 0.96 ?
    C5 C6 . . 1.5090(17) ?
    C5 H5a . . 0.96 ?
    C5 H5b . . 0.96 ?
    C6 C7 . . 1.3816(17) ?
    C6 C11 . . 1.4070(17) ?
    C7 C8 . . 1.3943(17) ?
    C7 H7 . . 0.96 ?
    C8 C9 . . 1.3928(18) ?
    C8 C12 . . 1.4818(18) ?
    C9 C10 . . 1.3815(18) ?
    C9 H9 . . 0.96 ?
    C10 C11 . . 1.3941(17) ?
    C10 H10 . . 0.96 ?
    C13 C14 . . 1.5074(18) ?
    C13 H13a . . 0.96 ?
    C13 H13b . . 0.96 ?
    C14 C15 . . 1.5213(18) ?
    C14 H14a . . 0.96 ?
    C14 H14b . . 0.96 ?
    C15 C16 . . 1.520(2) ?
    C15 H15a . . 0.96 ?
    C15 H15b . . 0.96 ?
    C16 H16a . . 0.96 ?
    C16 H16b . . 0.96 ?
    C16 H16c . . 0.96 ?
loop_
    _geom_angle_atom_site_label_1
    _geom_angle_atom_site_label_2
    _geom_angle_atom_site_label_3
    _geom_angle_site_symmetry_1
    _geom_angle_site_symmetry_2
    _geom_angle_site_symmetry_3
    _geom_angle
    _geom_angle_publ_flag
    C12 O2 C13 . . . 115.15(10) ?
    C11 O3 H3 . . . 105.7(12) ?
    C1 N1 C2 . . . 105.49(7) ?
    C1 N1 C5 . . . 113.40(7) ?
    C2 N1 C5 . . . 111.64(8) ?
    N1 C1 N1 . . 2_655 106.10(7) ?
    N1 C1 H1a . . . 109.4715 ?
    N1 C1 H1a . . 2_655 109.4713 ?
    N1 C1 H1a 2_655 . . 109.4713 ?
    N1 C1 H1a 2_655 . 2_655 109.4715 ?
    H1a C1 H1a . . 2_655 112.6412 ?
    N1 C2 C2 . . 2_655 101.91(9) ?
    N1 C2 C3 . . . 116.92(9) ?
    N1 C2 H2 . . . 110.0241 ?
    C2 C2 C3 2_655 . . 110.19(10) ?
    C2 C2 H2 2_655 . . 116.771 ?
    C3 C2 H2 . . . 101.7125 ?
    C2 C3 C4 . . . 107.78(10) ?
    C2 C3 H3a . . . 109.471 ?
    C2 C3 H3b . . . 109.4714 ?
    C4 C3 H3a . . . 109.4714 ?
    C4 C3 H3b . . . 109.472 ?
    H3a C3 H3b . . . 111.1071 ?
    C3 C4 C4 . . 2_655 112.90(11) ?
    C3 C4 H4a . . . 109.4707 ?
    C3 C4 H4b . . . 109.4703 ?
    C4 C4 H4a 2_655 . . 109.4719 ?
    C4 C4 H4b 2_655 . . 109.4713 ?
    H4a C4 H4b . . . 105.8086 ?
    N1 C5 C6 . . . 112.36(10) ?
    N1 C5 H5a . . . 109.4714 ?
    N1 C5 H5b . . . 109.4706 ?
    C6 C5 H5a . . . 109.4712 ?
    C6 C5 H5b . . . 109.4714 ?
    H5a C5 H5b . . . 106.42 ?
    C5 C6 C7 . . . 121.09(11) ?
    C5 C6 C11 . . . 120.22(11) ?
    C7 C6 C11 . . . 118.62(11) ?
    C6 C7 C8 . . . 121.50(11) ?
    C6 C7 H7 . . . 119.2469 ?
    C8 C7 H7 . . . 119.2486 ?
    C7 C8 C9 . . . 119.09(11) ?
    C7 C8 C12 . . . 117.83(11) ?
    C9 C8 C12 . . . 123.08(11) ?
    C8 C9 C10 . . . 120.53(11) ?
    C8 C9 H9 . . . 119.7338 ?
    C10 C9 H9 . . . 119.7345 ?
    C9 C10 C11 . . . 119.93(12) ?
    C9 C10 H10 . . . 120.0369 ?
    C11 C10 H10 . . . 120.0376 ?
    O3 C11 C6 . . . 120.83(11) ?
    O3 C11 C10 . . . 118.84(11) ?
    C6 C11 C10 . . . 120.33(11) ?
    O1 C12 O2 . . . 122.61(12) ?
    O1 C12 C8 . . . 123.94(12) ?
    O2 C12 C8 . . . 113.44(11) ?
    O2 C13 C14 . . . 108.75(11) ?
    O2 C13 H13a . . . 109.4715 ?
    O2 C13 H13b . . . 109.4713 ?
    C14 C13 H13a . . . 109.4714 ?
    C14 C13 H13b . . . 109.4715 ?
    H13a C13 H13b . . . 110.1822 ?
    C13 C14 C15 . . . 111.23(11) ?
    C13 C14 H14a . . . 109.4707 ?
    C13 C14 H14b . . . 109.4712 ?
    C15 C14 H14a . . . 109.4716 ?
    C15 C14 H14b . . . 109.4715 ?
    H14a C14 H14b . . . 107.6531 ?
    C14 C15 C16 . . . 112.60(12) ?
    C14 C15 H15a . . . 109.4712 ?
    C14 C15 H15b . . . 109.4717 ?
    C16 C15 H15a . . . 109.4711 ?
    C16 C15 H15b . . . 109.4712 ?
    H15a C15 H15b . . . 106.1546 ?
    C15 C16 H16a . . . 109.4718 ?
    C15 C16 H16b . . . 109.4721 ?
    C15 C16 H16c . . . 109.4718 ?
    H16a C16 H16b . . . 109.4713 ?
    H16a C16 H16c . . . 109.4705 ?
    H16b C16 H16c . . . 109.4698 ?
loop_
    _geom_torsion_atom_site_label_1
    _geom_torsion_atom_site_label_2
    _geom_torsion_atom_site_label_3
    _geom_torsion_atom_site_label_4
    _geom_torsion_site_symmetry_1
    _geom_torsion_site_symmetry_2
    _geom_torsion_site_symmetry_3
    _geom_torsion_site_symmetry_4
    _geom_torsion
    _geom_torsion_publ_flag
    ? ? ? ? ? ? ? ? ? ?
loop_
    _geom_hbond_atom_site_label_D
    _geom_hbond_atom_site_label_H
    _geom_hbond_atom_site_label_A
    _geom_hbond_site_symmetry_D
    _geom_hbond_site_symmetry_H
    _geom_hbond_site_symmetry_A
    _geom_hbond_distance_DH
    _geom_hbond_distance_HA
    _geom_hbond_distance_DA
    _geom_hbond_angle_DHA
    _geom_hbond_publ_flag
    C5 H5a O1 . . 6_545 0.96 2.39 3.2393(16) 147.73 y
    O3 H3 N1 . . . 0.884(18) 1.873(18) 2.6859(12) 152.0(17) y
