# Supplementary material for: Di-n-butyl 4,4′-dihy­droxy-3,3′-{[(3aRS,7aRS)-2,3,3a,4,5,6,7,7a-octa­hydro-1H-1,3-benzimidazole-1,3-di­yl]bis­(methyl­ene)}dibenzoate
Source: Acta Crystallogr Sect E Struct Rep Online. 2011 Aug 11;67(Pt 9):o2297. doi: 10.1107/S1600536811031205 (PMC3200585; doi:10.1107/S1600536811031205)
Supplement: Supplementary file 2 [file e-67-o2297-Isup2.hkl]

#
# h,k,l, Fc-squared, Fo-squared, sigma(Fo-squared) and status flag
#
data_I
_shelx_title                             '   '
_shelx_refln_list_code                   4
_shelx_F_calc_maximum                    229.34
_exptl_crystal_F_000                     1160
_reflns_d_resolution_high                0.8362

loop_
 _symmetry_equiv_pos_as_xyz
 'x, y, z'
 '-x, y, -z+1/2'
 '-x, -y, -z'
 'x, -y, z+1/2'
 'x+1/2, y+1/2, z'
 '-x+1/2, y+1/2, -z+1/2'
 '-x+1/2, -y+1/2, -z'
 'x+1/2, -y+1/2, z+1/2'

_cell_length_a                           15.4471(3)
_cell_length_b                           8.8103(2)
_cell_length_c                           20.9374(4)
_cell_angle_alpha                        90
_cell_angle_beta                         95.077(2)
_cell_angle_gamma                        90

_shelx_F_squared_multiplier              1.000

loop_
 _refln_index_h
 _refln_index_k
 _refln_index_l
 _refln_F_squared_calc
 _refln_F_squared_meas
 _refln_F_squared_sigma
 _refln_observed_status
   2   0   0    35.10    59.11   6.02 o
   4   0   0  2697.93  2426.28  49.88 o
   6   0   0  3653.26  3742.89  79.15 o
   8   0   0  1037.06  1020.72  38.34 o
  10   0   0  3271.40  3336.87  36.76 o
  12   0   0  1235.07  1210.04  24.78 o
  14   0   0   102.35    71.91   8.38 o
  16   0   0   875.57   897.87  26.90 o
  18   0   0   261.03   264.49  14.66 o
   1   1   0  5390.78  5361.57  36.10 o
   3   1   0 20893.80 22186.80  96.93 o
   5   1   0 12270.70 11204.20  92.73 o
   7   1   0   363.89   342.85  17.50 o
   9   1   0  1123.69  1254.92  15.41 o
  11   1   0   734.25   743.20  13.80 o
  13   1   0  2824.32  2996.79  36.60 o
  15   1   0   404.30   392.29  13.39 o
  17   1   0   746.46   743.64  15.48 o
   0   2   0  2142.64  2002.09  28.24 o
   2   2   0   426.30   432.62  17.43 o
   4   2   0   228.41   238.95  15.98 o
   6   2   0  8615.87  9178.39 105.93 o
   8   2   0   618.29   652.09  25.00 o
  10   2   0  1329.59  1416.53  16.10 o
  12   2   0   179.90   166.78   8.91 o
  14   2   0    58.56    54.73   6.42 o
  16   2   0    40.21    58.39   5.25 o
  18   2   0   226.93   214.38  17.48 o
   1   3   0  4400.78  4007.27  50.19 o
   3   3   0  1084.49  1037.75  26.70 o
   5   3   0  8197.33  8630.82 107.13 o
   7   3   0   448.96   357.97  14.24 o
   9   3   0    79.35    82.44   4.52 o
  11   3   0     6.66     7.46   3.50 <
  13   3   0    85.00    99.99   8.11 o
  15   3   0     1.16     2.02   4.29 <
  17   3   0    26.37    14.90   3.91 o
   0   4   0  1031.34  1062.67  30.94 o
   2   4   0  2811.37  2709.11  47.64 o
   4   4   0  2611.66  2452.15  42.16 o
   6   4   0    10.85    17.79   4.40 o
   8   4   0   716.99   764.97  12.85 o
  10   4   0   974.47   993.81  16.52 o
  12   4   0   107.86   132.03   7.77 o
  14   4   0   145.67   121.04   8.30 o
  16   4   0    12.08     7.48   3.86 <
   1   5   0    81.25   106.48   9.74 o
   3   5   0  5838.08  5981.12  45.45 o
   5   5   0  1140.41  1049.45  20.52 o
   7   5   0    64.63    50.19   4.47 o
   9   5   0   918.48   853.15  15.74 o
  11   5   0    91.66    70.20   7.02 o
  13   5   0   309.53   277.22  12.83 o
  15   5   0    40.49    30.95   5.34 o
   0   6   0    18.56    15.64   6.50 <
   2   6   0   203.76   205.11   9.65 o
   4   6   0    67.05    72.78   6.64 o
   6   6   0   405.13   416.79  14.83 o
   8   6   0    98.77   100.52   6.61 o
  10   6   0    29.13    60.07   7.50 o
  12   6   0    27.73    33.89   5.48 o
  14   6   0    34.72    32.07   4.92 o
   1   7   0   506.52   543.37  18.10 o
   3   7   0  5513.44  5640.27  54.09 o
   5   7   0  1316.83  1386.89  26.63 o
   7   7   0   608.64   630.99  16.34 o
   9   7   0   404.95   449.38  16.91 o
  11   7   0   561.42   560.84  14.12 o
  13   7   0   306.02   312.81  17.32 o
   0   8   0  5490.50  5887.69  89.23 o
   2   8   0  7242.90  7590.17  71.86 o
   4   8   0   824.64   841.65  24.56 o
   6   8   0   175.54   167.89  12.76 o
   8   8   0   149.73   137.38   9.25 o
  10   8   0    18.94    22.31   3.87 o
   1   9   0   161.70   163.17  12.55 o
   3   9   0   167.12   140.19  10.33 o
   5   9   0   746.24   791.00  19.56 o
   7   9   0   221.82   223.13   8.71 o
   9   9   0     0.45    -6.64   3.25 <
   2  10   0   196.88   183.87  20.93 o
   4  10   0    90.14    79.96   9.32 o
 -17   1   1   924.98   942.50  17.50 o
 -15   1   1  1457.30  1544.09  23.70 o
 -13   1   1   609.89   633.89  14.86 o
 -11   1   1    46.23    58.69   5.15 o
  -9   1   1   264.66   303.06   9.32 o
  -7   1   1  2392.58  2443.86  42.05 o
  -5   1   1   191.11   185.00  13.88 o
  -3   1   1 14657.90 13911.70  84.28 o
  -1   1   1  1844.68  1673.19  17.10 o
   1   1   1 10206.80 10405.00  53.87 o
   3   1   1  5288.11  4932.38  50.74 o
   5   1   1  2668.21  2421.61  47.18 o
   7   1   1    77.22    74.77  11.08 o
   9   1   1  2917.07  3257.85  23.69 o
  11   1   1  2039.03  2079.08  23.50 o
  13   1   1    39.95    34.61   6.31 o
  15   1   1   407.88   408.59  12.99 o
  17   1   1   314.10   309.88   9.51 o
 -18   2   1    43.62    47.01   5.21 o
 -16   2   1    97.01    91.02   6.87 o
 -14   2   1   258.91   240.79  10.68 o
 -12   2   1   315.11   306.50   9.86 o
 -10   2   1  2709.16  2810.73  23.55 o
  -8   2   1 18927.90 20180.90 158.91 o
  -6   2   1  1190.96  1169.67  38.74 o
  -4   2   1  1415.02  1232.50  33.50 o
  -2   2   1    91.99    63.56   5.80 o
   0   2   1 10855.00 10307.40  56.04 o
   2   2   1  9998.63  8975.00  74.82 o
   4   2   1   322.37   363.86  19.44 o
   6   2   1    16.11   132.16  17.15 o
   8   2   1  1110.74  1046.14  17.05 o
  10   2   1     0.19     4.61   3.51 <
  12   2   1   610.70   625.01  14.03 o
  14   2   1    35.86    23.89   5.71 o
  16   2   1     7.61    13.19   3.21 o
 -17   3   1    67.11    51.69   5.84 o
 -15   3   1    80.66    84.94   7.36 o
 -13   3   1   432.13   475.91  14.44 o
 -11   3   1   356.97   370.78   9.32 o
  -9   3   1  3100.35  3200.79  26.24 o
  -7   3   1  2110.35  2334.07  38.89 o
  -5   3   1  7318.16  7883.39 102.44 o
  -3   3   1  7094.01  6537.97  75.07 o
  -1   3   1   120.20   111.20   7.91 o
   1   3   1   826.53   720.82  18.15 o
   3   3   1   509.36   568.88  20.26 o
   5   3   1  3998.63  4476.52  57.97 o
   7   3   1   840.93   796.92  17.62 o
   9   3   1    70.71    67.31   4.01 o
  11   3   1    42.28    39.92   4.76 o
  13   3   1    24.22    34.39   5.56 o
  15   3   1   208.78   160.08   8.18 o
  17   3   1    45.61    41.35   4.39 o
 -16   4   1    48.88    55.58   4.77 o
 -14   4   1   513.03   467.30  16.07 o
 -12   4   1    10.96    11.03   6.02 <
 -10   4   1   194.32   201.95   7.87 o
  -8   4   1   946.36   963.68  14.30 o
  -6   4   1  2720.17  2808.45  30.62 o
  -4   4   1   102.25   148.72   9.83 o
  -2   4   1    38.50    34.11   7.79 o
   0   4   1  5305.85  5059.24  51.48 o
   2   4   1  1360.08  1498.90  36.67 o
   4   4   1   628.45   592.24  21.57 o
   6   4   1   167.15   142.82   7.82 o
   8   4   1     6.87     7.04   3.42 <
  10   4   1   454.95   413.92  12.63 o
  12   4   1   783.23   788.77  16.89 o
  14   4   1    56.99    60.71   6.51 o
  16   4   1    47.38    35.28   5.71 o
 -15   5   1   141.65   170.26   9.53 o
 -13   5   1     3.48    10.42   5.32 <
 -11   5   1  1051.32  1008.06  18.80 o
  -9   5   1   546.16   508.52  13.12 o
  -7   5   1   689.74   679.72  13.59 o
  -5   5   1  3014.78  3158.97  34.44 o
  -3   5   1   342.02   393.48  12.97 o
  -1   5   1    70.68    41.45   7.35 o
   1   5   1   432.82   467.51  17.64 o
   3   5   1  1863.71  1899.19  23.74 o
   5   5   1    24.19    42.54   5.91 o
   7   5   1    41.23    37.90   5.08 o
   9   5   1    12.21     8.48   4.30 <
  11   5   1   143.78   150.49   9.29 o
  13   5   1    96.38    96.59   8.56 o
  15   5   1   107.52    94.39   7.69 o
 -14   6   1     6.78     9.21   4.62 <
 -12   6   1    85.35    90.81   6.90 o
 -10   6   1  6425.59  6303.32  46.48 o
  -8   6   1    14.79     4.37   4.05 <
  -6   6   1  2208.33  2404.87  32.96 o
  -4   6   1    13.29    28.03   4.89 o
  -2   6   1    19.53    22.01   4.98 o
   0   6   1  3420.51  3654.82  38.46 o
   2   6   1   321.46   327.05  10.97 o
   4   6   1  3068.71  3127.26  34.45 o
   6   6   1    15.52    13.70   4.53 o
   8   6   1    10.40     7.10   4.91 <
  10   6   1    20.29    33.78   5.89 o
  12   6   1   373.23   371.79  12.80 o
  14   6   1     2.34     0.76   4.36 <
 -13   7   1  2621.69  2783.22  48.93 o
 -11   7   1   143.04   152.09   8.36 o
  -9   7   1   712.09   744.00  19.07 o
  -7   7   1     4.62    10.57   4.30 <
  -5   7   1  4290.20  4346.27  42.38 o
  -3   7   1    83.91    78.22   9.78 o
  -1   7   1   636.80   620.99  17.70 o
   1   7   1  3718.02  3756.36  41.97 o
   3   7   1  5273.38  5575.33  51.58 o
   5   7   1   633.26   642.22  18.60 o
   7   7   1  1343.26  1393.50  22.20 o
   9   7   1  1460.50  1534.81  30.00 o
  11   7   1   437.04   438.22  12.55 o
  13   7   1   361.37   379.40  18.81 o
 -10   8   1   331.18   374.76  10.01 o
  -8   8   1    12.87    24.18   4.83 o
  -6   8   1     1.36    -7.68   4.70 <
  -4   8   1    46.72    54.37   9.25 o
  -2   8   1  4166.24  4546.12  45.58 o
   0   8   1  1200.93  1302.51  30.46 o
   2   8   1    30.84    37.05   8.14 o
   4   8   1     0.02     5.29   7.34 <
   6   8   1   407.77   410.09  12.98 o
   8   8   1    22.69    24.30   4.97 o
  10   8   1    44.13    59.65   4.97 o
  -9   9   1     8.65    11.66   3.49 o
  -7   9   1     0.45    -4.61   3.31 <
  -5   9   1   553.21   555.19  16.78 o
  -3   9   1    56.42    53.35   8.09 o
  -1   9   1  1561.92  1588.40  36.88 o
   1   9   1    53.72    62.12   9.29 o
   3   9   1    92.96    96.64   7.78 o
   5   9   1   103.75   118.14   8.54 o
   7   9   1     0.01    -1.65   3.93 <
   9   9   1    20.44    35.80   7.53 o
  -4  10   1   303.70   337.26  13.32 o
  -2  10   1   186.82   183.59  19.41 o
   2  10   1    23.83    26.68   6.64 o
   4  10   1   133.15   152.30  12.12 o
 -18   0   2  2047.34  1956.60  38.32 o
 -16   0   2  4986.99  5326.42  62.80 o
 -14   0   2   401.90   393.02  17.79 o
 -12   0   2  1077.34  1117.67  26.45 o
 -10   0   2  1286.63  1234.06  24.48 o
  -8   0   2   303.95   372.85  22.18 o
  -6   0   2  5223.96  5411.87  80.47 o
  -4   0   2 52429.20 49675.90 166.54 o
   0   0   2   899.74   875.47  18.08 o
   2   0   2  3441.75  3170.81  52.44 o
   4   0   2  4538.05  4015.85  76.49 o
   6   0   2   673.10   586.68  37.63 o
   8   0   2  8474.48  8744.94 113.43 o
  10   0   2  6355.23  6729.86  44.79 o
  12   0   2  1896.25  1920.77  34.08 o
  14   0   2   818.52   908.49  25.31 o
  16   0   2  2288.30  2284.06  36.53 o
  18   0   2  3473.84  3490.00  69.53 o
 -17   1   2   860.11   841.49  18.18 o
 -15   1   2  3626.73  3811.00  39.29 o
 -13   1   2   146.75   166.60   8.88 o
 -11   1   2  2283.92  2254.50  25.19 o
  -9   1   2   944.96   932.77  17.07 o
  -7   1   2   815.13   724.69  23.87 o
  -5   1   2  2119.26  2213.53  33.92 o
  -3   1   2   891.28   811.37  21.34 o
  -1   1   2  3194.00  2978.35  24.42 o
   1   1   2  8273.05  7689.72  48.44 o
   3   1   2 26189.40 25397.60 117.83 o
   5   1   2  1210.09  1260.29  28.37 o
   7   1   2  7323.53  7433.66  64.58 o
   9   1   2  1302.22  1454.68  15.50 o
  11   1   2  1131.51  1164.21  16.63 o
  13   1   2   133.75   124.25   8.84 o
  15   1   2     0.12    -2.53   4.16 <
  17   1   2   418.44   430.11  10.62 o
 -18   2   2     6.50    -3.45   3.51 <
 -16   2   2   173.73   155.22   9.09 o
 -14   2   2    24.99    35.01   5.62 o
 -12   2   2   264.68   236.54   8.78 o
 -10   2   2   559.73   689.84  13.15 o
  -8   2   2   733.03   752.46  21.86 o
  -6   2   2     7.67    -0.71  10.28 <
  -4   2   2   622.09   537.86  23.02 o
  -2   2   2    82.34    90.66   6.96 o
   0   2   2  3988.44  3837.41  42.63 o
   2   2   2  5702.39  5586.20  59.51 o
   4   2   2    56.94    59.97   9.36 o
   6   2   2  1400.20  1466.58  33.35 o
   8   2   2   234.70   278.77   7.98 o
  10   2   2   998.79   897.01  14.56 o
  12   2   2    56.01    51.64   4.85 o
  14   2   2    72.39    77.20   7.03 o
  16   2   2    44.88    40.67   5.08 o
 -17   3   2   138.17   138.67   8.31 o
 -15   3   2   246.22   269.05  11.35 o
 -13   3   2    19.24     9.30   4.95 <
 -11   3   2   729.42   738.35  15.42 o
  -9   3   2  3662.71  3788.12  32.15 o
  -7   3   2   147.33   126.75  10.09 o
  -5   3   2     3.16     4.66   6.99 <
  -3   3   2   950.67   902.54  23.23 o
  -1   3   2   303.37   322.23  10.81 o
   1   3   2   989.15  1088.72  25.91 o
   3   3   2  2180.29  2165.38  39.32 o
   5   3   2  1587.66  1770.01  49.74 o
   7   3   2    38.85    34.75   4.19 o
   9   3   2   697.80   682.41  12.05 o
  11   3   2   250.94   284.31   8.96 o
  13   3   2  1184.63  1238.78  19.49 o
  15   3   2   353.36   358.52  11.27 o
  17   3   2   126.11    89.06   5.92 o
 -16   4   2     0.33     2.64   2.17 <
 -14   4   2   552.79   539.95  17.21 o
 -12   4   2   825.73   852.32  18.31 o
 -10   4   2   329.76   340.69   9.79 o
  -8   4   2   539.34   524.24  13.48 o
  -6   4   2   324.84   318.01  13.38 o
  -4   4   2    50.40    46.40   6.90 o
  -2   4   2   591.64   755.58  28.88 o
   0   4   2   509.10   508.15  16.01 o
   2   4   2    19.15     6.35   8.70 <
   4   4   2   117.73   132.37  11.90 o
   6   4   2     6.86     6.24   3.96 <
   8   4   2     4.86    10.79   3.34 o
  10   4   2     9.27    18.82   3.87 o
  12   4   2   293.02   296.45  11.49 o
  14   4   2    58.14    41.99   5.34 o
  16   4   2    25.85    20.20   4.83 o
 -15   5   2    14.45     6.56   3.63 <
 -13   5   2   938.25   781.11  18.41 o
 -11   5   2   124.92   107.63   7.11 o
  -9   5   2   414.83   339.00  10.62 o
  -7   5   2   495.45   489.42  13.62 o
  -5   5   2   837.79   754.78  21.15 o
  -3   5   2    45.76    61.79   5.69 o
  -1   5   2   504.21   613.77  15.33 o
   1   5   2   476.76   516.13  13.56 o
   3   5   2   135.68   107.35   5.67 o
   5   5   2    16.93    21.73   4.80 o
   7   5   2   811.70   720.45  15.88 o
   9   5   2    78.33    74.09   5.98 o
  11   5   2   179.90   158.95   8.49 o
  13   5   2   311.93   267.91  12.55 o
  15   5   2   171.64   150.22   7.74 o
 -14   6   2   565.98   608.23  16.80 o
 -12   6   2     3.45     0.68   4.91 <
 -10   6   2    86.09    68.33   6.58 o
  -8   6   2   593.45   673.58  16.57 o
  -6   6   2     1.28     2.03   5.34 <
  -4   6   2    17.59    26.27   6.56 o
  -2   6   2    15.95    10.19   3.96 <
   0   6   2     8.50     4.52   3.39 <
   2   6   2    13.47    17.88   3.67 o
   4   6   2     9.91    11.35   4.61 <
   6   6   2   472.86   447.21  14.28 o
   8   6   2   129.13   123.91   8.38 o
  10   6   2     3.08     3.32   4.12 <
  12   6   2   351.95   336.33  12.32 o
  14   6   2    50.18    45.62   6.36 o
 -13   7   2  2899.11  3059.01  51.32 o
 -11   7   2    32.05    26.87   4.49 o
  -9   7   2   263.54   257.21  10.11 o
  -7   7   2   120.43   128.91  10.36 o
  -5   7   2   414.91   398.12  16.97 o
  -3   7   2   633.71   645.95  21.10 o
  -1   7   2    93.48   121.87   9.29 o
   1   7   2  1198.00  1304.59  27.31 o
   3   7   2   286.39   333.47  17.81 o
   5   7   2    57.58    52.66   6.57 o
   7   7   2    64.13    66.12   7.91 o
   9   7   2    22.56    14.60   5.13 <
  11   7   2   642.51   651.11  16.37 o
  13   7   2   140.40   145.95   9.24 o
 -10   8   2     1.73     2.42   4.25 <
  -8   8   2     2.13     3.60   3.56 <
  -6   8   2   362.45   319.79  12.53 o
  -4   8   2    93.00    77.44  11.59 o
  -2   8   2   251.01   239.49  13.30 o
   0   8   2   509.70   483.51  18.89 o
   2   8   2   224.27   229.30  16.12 o
   4   8   2   113.50   133.05  10.70 o
   6   8   2   388.63   414.86  12.73 o
   8   8   2    14.37    16.36   5.14 o
  10   8   2    74.67    61.32   5.10 o
  -9   9   2   192.94   225.78  13.51 o
  -7   9   2    18.17    11.66   3.63 o
  -5   9   2  1141.51  1160.10  21.45 o
  -3   9   2     0.16     3.01   6.45 <
  -1   9   2    93.31    90.46   8.05 o
   1   9   2    90.74    86.27  10.53 o
   3   9   2   293.64   298.89  12.96 o
   5   9   2     4.33     4.42   4.31 <
   7   9   2   178.65   202.23   9.60 o
   9   9   2   105.08   109.81   9.99 o
  -4  10   2    50.57    48.25   5.98 o
  -2  10   2     2.49    -0.64   5.06 <
   0  10   2    12.29    16.28   6.50 <
   2  10   2     7.37     2.64   8.63 <
   4  10   2    18.83    28.45   6.54 o
 -17   1   3   377.54   363.93  12.25 o
 -15   1   3   155.54   153.75   8.55 o
 -13   1   3   484.86   479.97  14.22 o
 -11   1   3    18.01    11.90   4.47 <
  -9   1   3    53.23    48.57   6.10 o
  -7   1   3   315.51   235.50  18.69 o
  -5   1   3   617.98   582.29  22.44 o
  -3   1   3  1320.46  1175.32  28.28 o
  -1   1   3   838.69   704.77  13.24 o
   1   1   3 19047.00 19470.20  85.57 o
   3   1   3 40306.10 40359.70 160.50 o
   5   1   3    53.09    31.79   7.49 o
   7   1   3  1363.10  1199.49  27.31 o
   9   1   3  3640.86  4157.46  30.88 o
  11   1   3   760.55   805.89  13.78 o
  13   1   3     6.89     7.57   4.13 <
  15   1   3   269.29   266.41  10.68 o
  17   1   3     4.65     9.52   2.64 o
 -18   2   3    76.54    77.31   6.61 o
 -16   2   3    81.49    89.23   7.51 o
 -14   2   3     0.05    -1.93   5.34 <
 -12   2   3   885.84   910.82  17.25 o
 -10   2   3   614.15   678.40  12.26 o
  -8   2   3   689.31   730.79  18.03 o
  -6   2   3   587.02   665.77  29.54 o
  -4   2   3   716.09   687.27  25.59 o
  -2   2   3   298.92   224.08  11.10 o
   0   2   3   253.56   229.67   9.42 o
   2   2   3  5579.65  5402.16  59.10 o
   4   2   3 12711.70 12201.10 107.20 o
   6   2   3 11437.60 11479.10  91.41 o
   8   2   3  5903.31  6181.34  31.57 o
  10   2   3   210.87   248.31   8.80 o
  12   2   3  1479.51  1535.85  21.53 o
  14   2   3    75.80    70.79   5.79 o
  16   2   3     0.03     2.93   3.32 <
 -17   3   3    10.92     2.40   3.28 <
 -15   3   3   277.38   310.24  12.75 o
 -13   3   3    97.97   104.99   7.95 o
 -11   3   3   122.78   126.58   9.17 o
  -9   3   3   262.81   250.74   8.87 o
  -7   3   3   353.28   313.43  14.72 o
  -5   3   3  4993.26  5171.89  56.05 o
  -3   3   3     0.12     6.89   6.37 <
  -1   3   3    23.42    32.63   4.77 o
   1   3   3   311.81   369.95  16.09 o
   3   3   3   480.44   596.29  21.69 o
   5   3   3   138.88   173.18  18.79 o
   7   3   3     4.39     9.52   2.99 o
   9   3   3    20.61    16.85   3.25 o
  11   3   3  2456.91  2598.07  26.40 o
  13   3   3  1971.94  2000.56  24.54 o
  15   3   3   171.80   155.94   7.67 o
  17   3   3    89.08    76.74   8.38 o
 -16   4   3    65.06    64.37   4.87 o
 -14   4   3    27.81    25.21   5.46 o
 -12   4   3     1.02     3.74   4.66 <
 -10   4   3     2.96     3.48   4.02 <
  -8   4   3    32.91    14.57   4.54 o
  -6   4   3    87.23   117.57   6.83 o
  -4   4   3  2550.66  2757.17  43.23 o
  -2   4   3  8874.65  9302.93  99.34 o
   0   4   3  6797.40  7345.54  58.66 o
   2   4   3   744.63   844.11  28.74 o
   4   4   3   104.10    74.51  11.80 o
   6   4   3   161.49   129.38   6.29 o
   8   4   3     1.76     5.94   3.69 <
  10   4   3  1294.61  1258.56  18.02 o
  12   4   3     0.00     8.97   4.90 <
  14   4   3   522.70   484.22  14.50 o
  16   4   3   474.36   423.84  15.74 o
 -15   5   3    59.29    92.48   7.47 o
 -13   5   3   535.28   542.57  18.68 o
 -11   5   3   349.68   362.15  11.35 o
  -9   5   3   697.47   737.28  14.48 o
  -7   5   3   856.69   828.59  18.68 o
  -5   5   3   157.01   161.78   8.66 o
  -3   5   3  1995.28  2343.16  26.98 o
  -1   5   3    54.25    55.74   5.56 o
   1   5   3  1102.97  1153.10  17.68 o
   3   5   3   372.09   393.01   9.44 o
   5   5   3   267.72   304.31  10.96 o
   7   5   3     0.08    -5.81   3.58 <
   9   5   3  1654.63  1714.79  24.07 o
  11   5   3    65.58    58.09   7.44 o
  13   5   3  1134.88  1095.73  20.99 o
  15   5   3   275.30   266.87   9.60 o
 -14   6   3  1182.70  1237.95  27.88 o
 -12   6   3   918.72   938.72  19.76 o
 -10   6   3   227.88   216.17   9.34 o
  -8   6   3    46.22    43.83   6.66 o
  -6   6   3   320.66   317.89  14.76 o
  -4   6   3  3034.39  3063.63  36.83 o
  -2   6   3  1533.71  1587.12  26.62 o
   0   6   3   532.62   541.27  15.19 o
   2   6   3    18.48    17.07   3.34 o
   4   6   3   750.78   735.98  17.40 o
   6   6   3  7150.41  7425.16  52.94 o
   8   6   3  5638.06  5776.34  47.60 o
  10   6   3  1491.15  1504.57  23.02 o
  12   6   3    29.92    23.83   5.25 o
  14   6   3     0.96    -5.82   4.21 <
 -13   7   3     0.34    -1.80   3.85 <
 -11   7   3     6.20    14.81   4.28 o
  -9   7   3   436.03   483.06  12.07 o
  -7   7   3   543.18   495.53  19.78 o
  -5   7   3   823.62   796.87  28.67 o
  -3   7   3  2880.49  2839.09  43.94 o
  -1   7   3  2132.76  2320.16  30.55 o
   1   7   3    26.58    35.26   5.97 o
   3   7   3  1842.14  1961.91  34.10 o
   5   7   3  4142.86  4299.86  48.68 o
   7   7   3  3126.35  3237.69  39.00 o
   9   7   3     7.69    14.19   4.31 o
  11   7   3   912.64   920.99  23.28 o
  13   7   3   165.94   180.80  10.14 o
 -10   8   3    99.70   112.26   6.92 o
  -8   8   3     6.66     5.08   3.47 <
  -6   8   3   273.37   280.34  13.27 o
  -4   8   3   363.86   359.55  17.03 o
  -2   8   3   621.53   641.33  19.79 o
   0   8   3   358.01   397.43  15.80 o
   2   8   3   324.46   292.10  15.44 o
   4   8   3   953.77  1082.63  27.72 o
   6   8   3     1.04     6.19   4.99 <
   8   8   3   523.44   564.78  16.58 o
  10   8   3    97.07   111.95   8.24 o
  -9   9   3    10.56    19.71   5.51 o
  -7   9   3    29.86    38.99   5.68 o
  -5   9   3   255.59   251.81   9.76 o
  -3   9   3     0.70    -1.16   5.32 <
  -1   9   3   164.74   170.11  11.25 o
   1   9   3  1696.38  1782.91  38.52 o
   3   9   3  1352.70  1379.19  33.79 o
   5   9   3     0.36    -1.93   3.96 <
   7   9   3    87.08    72.31   7.39 o
   9   9   3   282.02   268.48  14.43 o
  -4  10   3     0.22     1.72   4.67 <
  -2  10   3    78.13    73.61   9.38 o
   0  10   3   113.75   107.27  16.07 o
   2  10   3   267.80   282.66  22.87 o
   4  10   3    20.26    19.36   5.97 o
 -18   0   4   415.39   386.18  17.48 o
 -16   0   4     2.95    -8.95   7.05 <
 -14   0   4  9859.87 10576.30  84.24 o
 -12   0   4  3285.81  3320.99  52.47 o
 -10   0   4   874.12   966.05  30.60 o
  -8   0   4     6.89     3.67  11.41 <
  -6   0   4    39.06    46.29   8.28 o
  -4   0   4     2.69    36.08   5.05 o
   0   0   4 26866.00 25506.20 131.33 o
   2   0   4 11342.10 11983.30 122.85 o
   4   0   4   126.84   109.81  16.89 o
   6   0   4  3530.58  3731.97  99.84 o
   8   0   4   596.39   876.30  23.38 o
  10   0   4  5074.79  5320.38  44.51 o
  12   0   4   876.07   911.71  23.12 o
  14   0   4  1566.47  1669.59  33.60 o
  16   0   4  2677.84  2892.85  45.33 o
 -17   1   4   349.49   352.39  13.13 o
 -15   1   4   545.03   549.26  15.02 o
 -13   1   4   217.57   215.39   9.83 o
 -11   1   4   169.12   146.52   9.24 o
  -9   1   4    23.01    20.63   4.70 o
  -7   1   4   713.48   775.12  30.15 o
  -5   1   4  8145.73  8586.15  82.29 o
  -3   1   4  5468.51  5059.41  59.88 o
  -1   1   4 16544.10 15391.10  67.39 o
   1   1   4 16225.30 16675.10  64.38 o
   3   1   4 51957.30 52599.10 194.62 o
   5   1   4   231.20   266.88  15.66 o
   7   1   4  2182.89  2261.34  38.28 o
   9   1   4    33.22    36.66   3.91 o
  11   1   4  1813.86  1837.89  20.90 o
  13   1   4    85.51    76.61   7.01 o
  15   1   4    54.56    38.09   5.59 o
  17   1   4     4.73     2.33   2.87 <
 -18   2   4    74.96    76.58   7.76 o
 -16   2   4     5.82     9.19   4.31 <
 -14   2   4   305.93   290.66  11.61 o
 -12   2   4  1102.70  1074.69  21.37 o
 -10   2   4   211.03   156.72   7.04 o
  -8   2   4   418.79   376.04  10.11 o
  -6   2   4   310.29   321.57  15.77 o
  -4   2   4  7422.26  7413.15  61.14 o
  -2   2   4     4.71     4.42   3.73 <
   0   2   4   948.37   917.25  15.19 o
   2   2   4  2505.23  2375.09  32.87 o
   4   2   4  6718.61  6871.79  82.02 o
   6   2   4    17.74    18.17   7.58 <
   8   2   4     0.00    -2.01   2.76 <
  10   2   4   137.43   115.73   6.00 o
  12   2   4     7.36     6.25   4.04 <
  14   2   4   112.74   104.18   6.61 o
  16   2   4    16.12    12.63   3.13 o
 -17   3   4   426.79   473.02  13.90 o
 -15   3   4    10.46    13.23   4.77 <
 -13   3   4    10.15     6.38   6.51 <
 -11   3   4    49.24    43.37   6.77 o
  -9   3   4   425.34   499.05  11.19 o
  -7   3   4   317.36   350.90  15.76 o
  -5   3   4  3835.22  3784.09  53.95 o
  -3   3   4   807.00   778.91  23.24 o
  -1   3   4   959.54   905.24  20.10 o
   1   3   4   425.11   399.67  17.11 o
   3   3   4  3575.47  3944.99  53.17 o
   5   3   4  2135.44  2250.89  56.62 o
   7   3   4  2714.09  2792.32  24.49 o
   9   3   4  1185.16  1191.29  14.77 o
  11   3   4  1787.87  1936.37  23.63 o
  13   3   4   645.53   607.11  13.91 o
  15   3   4   641.08   634.60  14.29 o
  17   3   4    16.33    28.10   6.54 o
 -16   4   4     5.04     9.81   3.02 o
 -14   4   4   216.31   208.65  11.40 o
 -12   4   4    54.38    67.48   6.74 o
 -10   4   4   643.41   602.07  13.51 o
  -8   4   4   307.24   264.28  10.11 o
  -6   4   4  1270.12  1379.85  27.04 o
  -4   4   4  6069.15  6461.63  59.18 o
  -2   4   4   362.37   355.51  17.31 o
   0   4   4  3330.54  3869.43  49.95 o
   2   4   4   985.04  1088.69  40.73 o
   4   4   4  2804.84  3062.35  57.92 o
   6   4   4  1188.35  1212.99  18.49 o
   8   4   4    18.60    23.77   3.83 o
  10   4   4   364.96   373.74  11.22 o
  12   4   4   330.14   353.17  11.58 o
  14   4   4    46.06    38.05   5.94 o
  16   4   4    71.93    56.49   6.15 o
 -15   5   4     2.68     1.42   4.22 <
 -13   5   4   111.32   102.11   7.91 o
 -11   5   4    33.25    29.81   5.00 o
  -9   5   4    32.30    31.98   5.18 o
  -7   5   4   121.80   115.72   7.95 o
  -5   5   4    32.33    28.22   4.36 o
  -3   5   4  1807.01  2006.41  23.98 o
  -1   5   4   811.36   794.58  15.06 o
   1   5   4   334.09   441.52  13.70 o
   3   5   4    99.85   114.69   5.64 o
   5   5   4   506.03   490.91  14.02 o
   7   5   4   255.55   289.97   9.98 o
   9   5   4   223.06   228.15  10.94 o
  11   5   4   271.18   302.24  12.55 o
  13   5   4   771.57   726.67  17.14 o
  15   5   4    27.60    11.25   4.59 <
 -14   6   4     0.00     4.61   4.38 <
 -12   6   4   490.70   507.80  17.94 o
 -10   6   4   376.92   467.97  11.91 o
  -8   6   4    10.42    15.03   6.02 <
  -6   6   4   333.61   294.11  15.39 o
  -4   6   4    27.46    36.88   5.83 o
  -2   6   4     2.25    11.96   4.07 <
   0   6   4    33.56    35.50   5.43 o
   2   6   4  1415.78  1437.25  20.33 o
   4   6   4   150.61   185.06   8.94 o
   6   6   4  2866.72  2994.62  32.07 o
   8   6   4    79.20    77.49   6.89 o
  10   6   4    77.67    69.32   6.99 o
  12   6   4    34.86    42.45   5.58 o
  14   6   4     6.74     9.63   2.42 o
 -13   7   4   720.36   815.23  26.52 o
 -11   7   4   349.83   413.54  12.87 o
  -9   7   4    36.51    23.12   4.27 o
  -7   7   4   168.99   124.62  10.25 o
  -5   7   4   131.06   130.62  13.21 o
  -3   7   4  2121.71  2206.60  38.80 o
  -1   7   4    12.19    14.01   5.65 <
   1   7   4   537.63   533.84  15.44 o
   3   7   4  2523.23  2640.33  36.62 o
   5   7   4  4797.34  5217.06  48.37 o
   7   7   4    41.14    36.85   5.60 o
   9   7   4   860.66   849.98  17.13 o
  11   7   4    70.42    79.75   8.12 o
  13   7   4    48.15    37.49   5.61 o
 -10   8   4   348.67   374.74  11.56 o
  -8   8   4     1.52     4.66   3.53 <
  -6   8   4   234.96   241.05  11.76 o
  -4   8   4  1248.84  1181.75  25.78 o
  -2   8   4  4867.47  5032.94  52.91 o
   0   8   4  2796.39  2949.14  36.38 o
   2   8   4    30.19    25.86   7.60 o
   4   8   4    10.52     9.78   5.49 <
   6   8   4   131.34   132.90   8.33 o
   8   8   4    79.88    72.64   6.29 o
  10   8   4   503.70   573.13  19.46 o
  -9   9   4   141.10   143.93  11.52 o
  -7   9   4   286.65   277.78   9.98 o
  -5   9   4   364.61   388.98  13.73 o
  -3   9   4    31.44    21.53   9.96 <
  -1   9   4   239.44   236.85  12.43 o
   1   9   4  1508.57  1552.59  35.74 o
   3   9   4   871.56   884.87  27.29 o
   5   9   4    22.29    28.30   5.41 o
   7   9   4    38.69    38.20   6.71 o
  -4  10   4     0.06    -2.48   3.79 <
  -2  10   4   242.87   229.34  15.36 o
   0  10   4    14.25    12.04  11.54 <
   2  10   4   500.16   486.16  20.40 o
   4  10   4   146.15   141.81  15.61 o
 -17   1   5   566.47   576.96  15.93 o
 -15   1   5  1134.09  1157.90  20.93 o
 -13   1   5  3631.19  3837.62  38.69 o
 -11   1   5    48.47    30.46   5.59 o
  -9   1   5  1085.14  1102.35  17.74 o
  -7   1   5  4803.69  5413.69  76.18 o
  -5   1   5  2007.97  2439.96  44.59 o
  -3   1   5  9915.28 10053.90  87.39 o
  -1   1   5   892.51   882.16  13.07 o
   1   1   5 12049.50 11387.20  75.77 o
   3   1   5 31724.90 30666.50 141.05 o
   5   1   5     0.83     5.48   7.92 <
   7   1   5    41.27    75.63   9.17 o
   9   1   5   735.11   691.46  11.01 o
  11   1   5    50.75    56.05   4.69 o
  13   1   5   714.38   711.67  16.18 o
  15   1   5    29.45    32.78   5.01 o
  17   1   5    42.10    51.97   4.47 o
 -16   2   5   194.25   186.23   9.99 o
 -14   2   5    41.18    40.36   5.87 o
 -12   2   5  4616.37  4797.05  53.07 o
 -10   2   5  3631.86  3859.65  31.68 o
  -8   2   5  1203.01  1375.38  18.51 o
  -6   2   5    14.62    11.75   5.02 <
  -4   2   5   761.87   848.92  31.67 o
  -2   2   5  1279.87  1245.98  21.42 o
   0   2   5   628.92   608.35  15.49 o
   2   2   5   138.13   102.64   8.28 o
   4   2   5  8687.33  8521.63  91.58 o
   6   2   5   293.96   315.07  17.00 o
   8   2   5  3826.63  3945.76  27.91 o
  10   2   5     5.44     0.83   3.43 <
  12   2   5   334.00   312.52  10.48 o
  14   2   5   172.56   140.18   7.73 o
  16   2   5   178.38   162.98   7.79 o
 -17   3   5   103.71    93.05   6.51 o
 -15   3   5   350.06   344.63  15.08 o
 -13   3   5    50.41    45.40   7.30 o
 -11   3   5     3.74    14.06   4.91 <
  -9   3   5  1281.08  1346.79  18.80 o
  -7   3   5  3266.71  3430.64  30.07 o
  -5   3   5  5969.04  6089.73  68.55 o
  -3   3   5  5873.89  6151.34  63.46 o
  -1   3   5  2130.84  2054.33  30.81 o
   1   3   5  4372.55  4229.11  66.01 o
   3   3   5   646.97   764.43  32.09 o
   5   3   5  8358.11  8812.80 109.32 o
   7   3   5  1612.30  1663.11  17.14 o
   9   3   5   809.67   837.38  15.05 o
  11   3   5    22.31    22.29   5.23 o
  13   3   5    44.95    28.38   4.76 o
  15   3   5     5.57     6.94   3.29 <
 -16   4   5   161.96   157.08   7.53 o
 -14   4   5   186.80   195.27  10.96 o
 -12   4   5   463.66   459.16  13.95 o
 -10   4   5    51.53    49.15   4.97 o
  -8   4   5   658.99   679.25  13.55 o
  -6   4   5  5325.57  5288.61  46.39 o
  -4   4   5     3.37     2.17   5.69 <
  -2   4   5 27905.30 29926.20 147.12 o
   0   4   5  1595.20  1543.14  32.72 o
   2   4   5   272.21   242.59  17.14 o
   4   4   5   106.05   119.40   8.14 o
   6   4   5   149.93   141.43   7.15 o
   8   4   5    52.96    56.79   5.20 o
  10   4   5   454.36   454.39  12.22 o
  12   4   5   123.38   133.98   8.57 o
  14   4   5   231.12   238.32  10.12 o
  16   4   5   274.23   223.02  13.75 o
 -15   5   5   186.24   216.12  12.19 o
 -13   5   5   358.21   320.95  11.77 o
 -11   5   5   871.96   830.60  16.07 o
  -9   5   5  1296.37  1315.91  18.98 o
  -7   5   5  2159.46  2103.74  27.30 o
  -5   5   5  2667.47  2780.02  33.82 o
  -3   5   5     0.40     6.43   3.41 <
  -1   5   5    36.15    33.51   4.56 o
   1   5   5   481.17   447.83  11.92 o
   3   5   5     4.03     8.49   3.13 <
   5   5   5   881.08   913.87  17.51 o
   7   5   5  2397.90  2411.84  27.87 o
   9   5   5  1760.22  1777.85  29.14 o
  11   5   5   287.89   305.68  14.12 o
  13   5   5    85.54    93.49   8.61 o
  15   5   5    86.38    87.14   7.41 o
 -14   6   5   501.29   507.28  15.38 o
 -12   6   5  2450.47  2449.29  33.33 o
 -10   6   5  5675.29  5612.22  40.51 o
  -8   6   5     8.94     3.65   5.79 <
  -6   6   5     6.17     6.84   8.20 <
  -4   6   5   465.97   404.61  13.09 o
  -2   6   5   349.60   359.27  13.90 o
   0   6   5   735.06   749.93  16.71 o
   2   6   5     0.72     2.95   4.75 <
   4   6   5   294.50   290.13  10.41 o
   6   6   5  7635.53  7765.39  51.46 o
   8   6   5   247.71   240.08   9.89 o
  10   6   5   584.28   573.33  15.69 o
  12   6   5     0.01    -7.54   4.17 <
  14   6   5     3.40    -1.11   3.05 <
 -13   7   5     0.29    15.16   3.53 o
 -11   7   5  1721.24  1801.84  25.61 o
  -9   7   5   259.01   214.52   9.49 o
  -7   7   5  2437.74  2337.67  34.21 o
  -5   7   5   740.89   763.68  24.32 o
  -3   7   5  1563.58  1608.71  27.68 o
  -1   7   5  1328.54  1287.97  27.02 o
   1   7   5   561.36   570.29  17.76 o
   3   7   5  4120.79  4195.15  39.06 o
   5   7   5   103.55    76.30   6.83 o
   7   7   5     2.04     1.31   4.20 <
   9   7   5    10.07     7.93   4.01 <
  11   7   5   253.51   252.26  10.57 o
 -10   8   5     2.99    15.81   3.34 o
  -8   8   5    73.22    60.53   5.13 o
  -6   8   5   134.54   142.57   9.55 o
  -4   8   5    10.72     1.25   5.98 <
  -2   8   5     0.02     5.34   6.70 <
   0   8   5  1659.12  1704.01  31.02 o
   2   8   5   450.05   529.42  23.69 o
   4   8   5   118.02    97.00   8.90 o
   6   8   5     1.62    -2.15   5.34 <
   8   8   5   108.39   104.14   7.30 o
  10   8   5     0.83    -1.51   4.69 <
  -9   9   5    33.46    36.88   6.43 o
  -7   9   5   193.60   166.91   7.68 o
  -5   9   5   117.38   104.75   8.43 o
  -3   9   5    13.03     9.44   6.44 <
  -1   9   5    35.47    35.95   9.26 o
   1   9   5  2511.26  2651.15  46.67 o
   3   9   5     0.97    -9.73   5.98 <
   5   9   5   301.98   294.25  11.92 o
   7   9   5     5.56     3.17   6.61 <
  -4  10   5    25.49    28.45   6.55 o
  -2  10   5   110.79   103.71  16.95 o
   0  10   5   325.73   370.06  25.81 o
   2  10   5   193.11   158.27  16.86 o
   4  10   5    15.12    26.49   8.73 o
 -18   0   6    60.66    56.81   6.73 o
 -16   0   6  4546.22  4721.72  59.56 o
 -14   0   6   121.74   125.84  10.99 o
 -12   0   6   658.11   677.64  28.47 o
 -10   0   6   450.55   471.71  21.88 o
  -8   0   6  4963.18  5672.15  64.29 o
  -6   0   6   488.29   444.01  34.09 o
  -4   0   6 21426.90 22408.00  97.26 o
  -2   0   6 19530.50 18559.30  98.62 o
   0   0   6 17939.00 16608.70  98.80 o
   2   0   6   196.22   249.78  23.27 o
   4   0   6    30.21    49.41  18.05 <
   6   0   6 11443.20 12033.30 196.00 o
   8   0   6   530.33   649.76  13.66 o
  10   0   6   153.74   153.09   8.45 o
  12   0   6  2784.28  2964.93  39.26 o
  14   0   6  1600.30  1586.43  31.96 o
  16   0   6   395.29   499.78  23.21 o
 -17   1   6    34.66    34.74   4.73 o
 -15   1   6   813.24   843.18  19.58 o
 -13   1   6  2495.61  2659.45  34.76 o
 -11   1   6   310.60   326.11  16.31 o
  -9   1   6   594.68   542.91  13.13 o
  -7   1   6  5534.58  6325.12  78.52 o
  -5   1   6   796.03   819.36  26.03 o
  -3   1   6   344.63   459.92  20.65 o
  -1   1   6  9884.42  9486.11  51.75 o
   1   1   6   872.03   849.72  22.61 o
   3   1   6  3044.10  2907.09  41.12 o
   5   1   6  1583.79  1576.53  36.75 o
   7   1   6   738.92   805.90  14.20 o
   9   1   6   407.25   391.92   8.68 o
  11   1   6   454.42   494.82  10.26 o
  13   1   6     4.26     8.07   4.57 <
  15   1   6   780.33   865.49  18.80 o
  17   1   6   224.73   208.18   9.34 o
 -16   2   6   643.44   583.53  18.14 o
 -14   2   6     7.56    -3.21   4.28 <
 -12   2   6  3260.81  3239.97  43.81 o
 -10   2   6   904.77   770.17  14.46 o
  -8   2   6  1001.65   980.86  15.68 o
  -6   2   6    11.85    10.95   4.82 <
  -4   2   6   916.49   895.49  33.93 o
  -2   2   6  7286.19  6829.09  51.73 o
   0   2   6   254.85   263.21   9.16 o
   2   2   6  1267.71  1438.23  36.06 o
   4   2   6   624.25   779.03  28.84 o
   6   2   6  1486.60  1451.24  45.60 o
   8   2   6   577.91   567.76  10.64 o
  10   2   6   522.95   511.29  12.21 o
  12   2   6   224.22   241.62   8.89 o
  14   2   6   203.72   186.88   8.60 o
  16   2   6    21.06    20.70   4.38 o
 -17   3   6   201.59   171.40   9.74 o
 -15   3   6   467.53   484.65  15.45 o
 -13   3   6    90.69    86.47  10.13 o
 -11   3   6    53.67    42.86   5.89 o
  -9   3   6   262.39   232.90   8.52 o
  -7   3   6    20.87    15.65   3.39 o
  -5   3   6  3548.63  3681.25  37.33 o
  -3   3   6  2339.99  2383.47  34.98 o
  -1   3   6  2521.83  2567.05  35.27 o
   1   3   6  1321.82  1359.57  32.41 o
   3   3   6    58.42    12.79  11.62 <
   5   3   6  3996.88  4166.75  62.06 o
   7   3   6  1811.05  1822.56  20.16 o
   9   3   6     2.93     2.53   3.79 <
  11   3   6  1484.36  1513.70  21.46 o
  13   3   6   348.05   311.77   9.61 o
  15   3   6   187.60   215.34   8.79 o
 -16   4   6   101.63    92.45   7.03 o
 -14   4   6    35.54    32.65   5.38 o
 -12   4   6    15.79    19.87   5.80 o
 -10   4   6   229.74   214.10   8.85 o
  -8   4   6   541.25   522.29  11.49 o
  -6   4   6   121.26   134.26   6.69 o
  -4   4   6  1092.74  1143.91  18.45 o
  -2   4   6  4367.10  4592.54  40.38 o
   0   4   6  8121.34  8929.81 111.35 o
   2   4   6  2677.83  2831.09  43.78 o
   4   4   6   943.76  1137.66  19.92 o
   6   4   6  2597.71  2733.59  27.08 o
   8   4   6   436.88   386.24  11.38 o
  10   4   6   385.27   372.71  11.22 o
  12   4   6   897.80   870.64  19.77 o
  14   4   6   422.66   419.82  12.67 o
  16   4   6    77.59    72.38   8.48 o
 -15   5   6    41.37    41.99   8.04 o
 -13   5   6   378.71   420.35  15.96 o
 -11   5   6     0.07    -3.59   4.03 <
  -9   5   6   110.70   114.51   7.04 o
  -7   5   6   644.38   588.70  13.54 o
  -5   5   6     4.98     2.01   3.46 <
  -3   5   6     2.69     6.07   3.54 <
  -1   5   6   359.56   321.68   9.92 o
   1   5   6   100.61    80.70   5.16 o
   3   5   6   127.90   119.31   6.29 o
   5   5   6   283.61   285.50  11.39 o
   7   5   6   905.45   948.26  17.86 o
   9   5   6  2522.35  2700.21  32.57 o
  11   5   6   194.03   179.45  11.50 o
  13   5   6   170.48   154.96   8.42 o
  15   5   6     0.17     2.10   2.44 <
 -14   6   6   167.61   179.72   9.72 o
 -12   6   6   357.97   421.79  14.66 o
 -10   6   6   927.58  1214.36  20.75 o
  -8   6   6     5.92     3.86   6.29 <
  -6   6   6     6.01     1.33   4.62 <
  -4   6   6   178.70   168.64   8.91 o
  -2   6   6     3.42    12.24   5.63 <
   0   6   6   698.98   733.68  15.71 o
   2   6   6   667.18   710.95  15.27 o
   4   6   6    24.97    27.49   4.34 o
   6   6   6  1197.72  1268.79  21.59 o
   8   6   6    61.31    64.44   5.75 o
  10   6   6     6.83     8.32   5.49 <
  12   6   6     0.53    -2.04   4.40 <
  14   6   6     7.65     2.46   4.07 <
 -13   7   6   257.20   272.02  11.87 o
 -11   7   6   426.90   490.26  13.57 o
  -9   7   6   296.03   277.54  10.29 o
  -7   7   6   209.70   179.96  10.75 o
  -5   7   6    42.49    63.13   8.47 o
  -3   7   6     0.15    -7.72   4.72 <
  -1   7   6    37.02    36.21   6.48 o
   1   7   6  2543.82  2703.14  34.98 o
   3   7   6   845.03   890.64  18.78 o
   5   7   6   209.33   207.01  11.01 o
   7   7   6   162.05   144.33   9.49 o
   9   7   6   138.85   122.39   9.34 o
  11   7   6    19.40    13.65   4.50 o
 -10   8   6    64.07    52.01   3.89 o
  -8   8   6    58.71    61.08   5.42 o
  -6   8   6   383.62   375.56  15.07 o
  -4   8   6   201.01   175.95  12.35 o
  -2   8   6  1384.12  1255.68  31.23 o
   0   8   6     0.06     4.34   4.94 <
   2   8   6    61.05    42.30   7.40 o
   4   8   6   102.93   115.04  10.23 o
   6   8   6    24.84    25.20   5.84 o
   8   8   6    52.29    53.14   7.22 o
  10   8   6    71.58    79.55   7.46 o
  -7   9   6   320.67   330.44  10.29 o
  -5   9   6    69.86    46.61   5.62 o
  -3   9   6    96.29    92.69   9.21 o
  -1   9   6    38.06    13.35   8.68 <
   1   9   6     4.00    -6.13   6.65 <
   3   9   6    96.47   118.69   9.31 o
   5   9   6   153.99   138.66   8.24 o
   7   9   6     0.44     0.90   3.55 <
  -4  10   6   106.14    76.98   8.89 o
  -2  10   6   167.65   177.51  18.89 o
   0  10   6    29.93    27.49  10.29 <
   2  10   6   236.41   268.39  21.48 o
 -17   1   7     0.39    -3.84   3.72 <
 -15   1   7   810.78   882.65  19.69 o
 -13   1   7    29.53    27.05   7.72 o
 -11   1   7  1043.12  1019.42  24.03 o
  -9   1   7  1542.13  1487.95  21.70 o
  -7   1   7   606.16   675.49  23.83 o
  -5   1   7  1786.12  1820.88  32.03 o
  -3   1   7  4147.38  3888.32  44.71 o
  -1   1   7  4802.06  4327.70  38.13 o
   1   1   7  4090.43  4197.66  51.80 o
   3   1   7  3988.08  3841.99  40.39 o
   5   1   7   511.66   642.53  25.39 o
   7   1   7  2926.17  3043.50  22.98 o
   9   1   7   815.94   802.36  12.10 o
  11   1   7   172.66   197.29   7.68 o
  13   1   7   298.64   277.97   9.82 o
  15   1   7    18.07    25.09   5.02 o
  17   1   7    30.60    35.76   4.98 o
 -16   2   7    19.81    21.19   4.77 o
 -14   2   7     2.59     2.54   4.18 <
 -12   2   7  1212.67  1212.08  27.48 o
 -10   2   7   668.61   595.58  13.86 o
  -8   2   7  1617.14  1719.29  21.22 o
  -6   2   7  1328.17  1454.70  26.81 o
  -4   2   7  2218.28  2080.39  38.48 o
  -2   2   7   412.38   394.90  12.98 o
   0   2   7  1587.56  1596.28  28.56 o
   2   2   7   330.47   295.25  18.49 o
   4   2   7  4781.95  4660.20  75.70 o
   6   2   7  8748.18  9380.83  50.47 o
   8   2   7    44.75    53.35   3.89 o
  10   2   7   450.86   502.96  12.37 o
  12   2   7    10.67     7.97   4.11 <
  14   2   7     6.26     4.47   3.60 <
  16   2   7   198.49   189.74   9.41 o
 -17   3   7    41.09    46.05   4.86 o
 -15   3   7    25.41    19.62   5.31 o
 -13   3   7    10.82     7.03   7.10 <
 -11   3   7    59.70    52.52   5.89 o
  -9   3   7   205.26   222.43   8.47 o
  -7   3   7    49.28    47.71   4.32 o
  -5   3   7    85.37    78.48   7.74 o
  -3   3   7   145.23   165.49   9.98 o
  -1   3   7  2438.11  2405.91  34.98 o
   1   3   7 23339.20 25905.50 124.33 o
   3   3   7    47.66    73.72   7.61 o
   5   3   7     1.22     3.02   2.91 <
   7   3   7  2803.13  2875.36  26.83 o
   9   3   7   577.57   580.09  12.33 o
  11   3   7  1675.95  1663.57  22.49 o
  13   3   7   170.56   141.30   6.80 o
  15   3   7    49.81    43.36   4.92 o
 -16   4   7    24.63    18.94   4.22 o
 -14   4   7    25.51    27.56   5.14 o
 -12   4   7   361.27   340.92  13.97 o
 -10   4   7    42.77    40.51   5.24 o
  -8   4   7   345.30   355.09  11.40 o
  -6   4   7  4210.94  4280.21  32.40 o
  -4   4   7  1075.70  1022.62  15.31 o
  -2   4   7  7981.90  8260.28  60.50 o
   0   4   7    69.06   133.81   9.48 o
   2   4   7   573.10   582.96  15.06 o
   4   4   7     0.15     6.96   3.50 <
   6   4   7   275.19   230.01   9.01 o
   8   4   7   319.37   332.85  12.21 o
  10   4   7   795.39   883.11  19.15 o
  12   4   7    39.47    39.80   5.56 o
  14   4   7  1395.65  1459.56  24.64 o
 -15   5   7     7.01    19.13   4.35 o
 -13   5   7    31.62    44.03   8.63 o
 -11   5   7   615.51   667.27  16.46 o
  -9   5   7     6.99    11.73   5.21 <
  -7   5   7   587.81   577.39  14.02 o
  -5   5   7    95.93    88.16   6.56 o
  -3   5   7   326.88   369.66  10.17 o
  -1   5   7   377.69   345.87  10.20 o
   1   5   7   781.00   780.28  15.24 o
   3   5   7   471.15   462.97  11.40 o
   5   5   7  2320.24  2410.28  34.11 o
   7   5   7  1523.14  1520.86  22.91 o
   9   5   7  3482.78  3743.30  46.29 o
  11   5   7   503.33   533.35  15.83 o
  13   5   7     4.39     5.58   3.43 <
 -14   6   7   116.85   140.53   8.06 o
 -12   6   7    94.49    90.08   9.11 o
 -10   6   7   257.90   229.73   9.88 o
  -8   6   7   689.42   668.81  20.78 o
  -6   6   7   157.49   172.90   9.61 o
  -4   6   7   514.27   458.84  13.49 o
  -2   6   7    28.94    27.14   5.58 o
   0   6   7  1627.57  1508.64  22.66 o
   2   6   7   522.97   460.36  12.46 o
   4   6   7   551.85   600.12  14.29 o
   6   6   7  5297.72  5427.73  56.86 o
   8   6   7   590.91   601.05  14.66 o
  10   6   7   512.55   522.03  14.51 o
  12   6   7    14.81    14.57   4.21 o
 -13   7   7   511.14   528.23  19.80 o
 -11   7   7   170.35   199.46   9.10 o
  -9   7   7  1215.87  1246.82  20.24 o
  -7   7   7  2291.54  2424.26  38.03 o
  -5   7   7  1010.95   906.33  21.18 o
  -3   7   7   136.10   112.45   8.79 o
  -1   7   7    60.65    54.88   8.37 o
   1   7   7   477.32   481.42  14.48 o
   3   7   7   597.82   528.48  14.72 o
   5   7   7   312.34   283.45  13.86 o
   7   7   7   235.99   216.82  12.68 o
   9   7   7  1346.70  1341.08  26.66 o
  11   7   7   152.34   132.57   9.15 o
 -10   8   7    13.17    17.72   4.10 o
  -8   8   7     1.05    -3.39   3.55 <
  -6   8   7   373.40   375.98  15.00 o
  -4   8   7   945.07   910.03  25.75 o
  -2   8   7   340.47   315.16  14.08 o
   0   8   7   167.71   214.54  12.39 o
   2   8   7     6.51    -1.28   4.09 <
   4   8   7   227.85   184.31  13.15 o
   6   8   7    40.93    27.99   5.53 o
   8   8   7    27.66    40.59   4.88 o
  10   8   7    27.49    21.30   4.28 o
  -7   9   7   141.98   153.84   8.19 o
  -5   9   7   281.25   275.76  10.15 o
  -3   9   7   463.55   440.52  16.01 o
  -1   9   7   122.36   119.76   9.30 o
   1   9   7  1249.47  1353.53  27.90 o
   3   9   7   283.88   271.22  15.23 o
   5   9   7   310.45   340.97  15.45 o
   7   9   7    16.36    21.09   4.97 o
  -2  10   7     8.95     3.52   7.01 <
   0  10   7   136.55   181.44  17.66 o
 -16   0   8   452.08   505.63  24.83 o
 -14   0   8   781.16   749.21  22.52 o
 -12   0   8   252.57   277.02  20.21 o
 -10   0   8   453.17   486.41  18.67 o
  -8   0   8  6880.58  6742.23  61.48 o
  -6   0   8  1781.40  2262.65  72.72 o
  -4   0   8 27045.70 29322.60 164.06 o
  -2   0   8   157.62   288.37  11.15 o
   0   0   8  4790.86  5300.78  66.90 o
   2   0   8  5824.18  5611.35  60.38 o
   4   0   8   350.02   315.49  35.35 o
   6   0   8  4635.04  5194.06  53.05 o
   8   0   8  2069.22  2026.26  24.29 o
  10   0   8  1667.83  1820.11  30.08 o
  12   0   8   974.77   936.14  25.73 o
  14   0   8   661.88   759.23  25.66 o
  16   0   8     3.65    19.12   6.77 <
 -17   1   8   465.84   466.26  15.73 o
 -15   1   8   741.74   759.48  18.05 o
 -13   1   8  1357.84  1378.78  31.40 o
 -11   1   8   140.80   169.31  11.01 o
  -9   1   8   251.97   274.90  10.95 o
  -7   1   8     0.07    12.88   4.72 <
  -5   1   8   510.96   529.27  21.14 o
  -3   1   8   423.17   451.00  12.71 o
  -1   1   8  6261.94  6001.24  56.89 o
   1   1   8  6113.60  6171.67  59.61 o
   3   1   8  1993.28  1999.16  39.27 o
   5   1   8   320.27   267.04  24.06 o
   7   1   8    63.34    36.58   3.25 o
   9   1   8   529.09   578.00  10.30 o
  11   1   8   163.14   180.05   7.65 o
  13   1   8   287.62   326.70  10.78 o
  15   1   8     7.75    -0.49   3.89 <
 -16   2   8   320.10   329.30  11.74 o
 -14   2   8   553.83   560.27  16.04 o
 -12   2   8  1192.01  1158.92  25.28 o
 -10   2   8  1887.81  1818.77  28.34 o
  -8   2   8  1136.47  1126.01  17.14 o
  -6   2   8     8.79     7.20   3.23 <
  -4   2   8   170.14   132.50  12.16 o
  -2   2   8  2896.50  2763.59  41.62 o
   0   2   8  4255.81  4646.32  51.98 o
   2   2   8   692.40   825.37  22.21 o
   4   2   8 12238.60 12144.60 125.41 o
   6   2   8 16443.60 17014.40  60.59 o
   8   2   8   817.41   831.11  12.40 o
  10   2   8   592.00   596.03  12.19 o
  12   2   8    25.83    27.49   5.06 o
  14   2   8    44.15    29.13   5.50 o
  16   2   8    45.51    56.53   5.36 o
 -17   3   8    23.82    14.70   6.89 <
 -15   3   8   266.32   270.65  11.79 o
 -13   3   8    38.44    42.89   8.68 o
 -11   3   8   305.42   308.85  13.18 o
  -9   3   8  8424.21  8628.58  52.26 o
  -7   3   8   181.95   192.45   8.53 o
  -5   3   8   849.84   746.55  15.44 o
  -3   3   8    18.01    14.71   6.29 <
  -1   3   8     2.70     1.73   5.10 <
   1   3   8 20626.60 22079.40  89.70 o
   3   3   8  2250.14  2175.71  38.11 o
   5   3   8  2493.54  2498.77  21.47 o
   7   3   8  1418.33  1450.24  18.44 o
   9   3   8  1748.86  1782.66  19.93 o
  11   3   8    57.74    74.38   5.62 o
  13   3   8   179.45   153.76   8.41 o
  15   3   8    67.22    47.20   5.82 o
 -16   4   8   208.65   173.70   8.64 o
 -14   4   8     5.43     4.43   4.71 <
 -12   4   8     8.83    -0.16   4.52 <
 -10   4   8    45.12    32.02   5.55 o
  -8   4   8    69.32    78.85   6.47 o
  -6   4   8   876.13   811.99  16.46 o
  -4   4   8   424.46   464.02  10.06 o
  -2   4   8   136.33   139.18   7.55 o
   0   4   8  1581.59  1552.30  25.02 o
   2   4   8  1771.08  2041.86  24.07 o
   4   4   8    16.11    37.37   4.24 o
   6   4   8    87.10    63.92   6.28 o
   8   4   8  2393.53  2527.70  31.79 o
  10   4   8  2788.99  3168.96  35.41 o
  12   4   8   218.12   218.45  10.69 o
  14   4   8     4.87     9.68   3.28 <
 -15   5   8    24.42     3.59   3.95 <
 -13   5   8   117.39   113.26  10.58 o
 -11   5   8   240.39   231.85  10.56 o
  -9   5   8   688.01   687.12  16.99 o
  -7   5   8  2408.87  2397.81  27.13 o
  -5   5   8   142.40   139.55   7.79 o
  -3   5   8  1344.20  1352.51  19.41 o
  -1   5   8  4123.34  4377.89  31.21 o
   1   5   8  2018.19  2256.80  24.59 o
   3   5   8   576.60   573.24  13.60 o
   5   5   8   169.82   134.92   9.10 o
   7   5   8  2157.60  2258.82  32.16 o
   9   5   8  2516.87  2566.63  38.36 o
  11   5   8   148.58   142.70   8.94 o
  13   5   8     5.21    11.12   3.50 o
 -14   6   8   579.16   698.07  16.48 o
 -12   6   8     0.03    -2.97   4.70 <
 -10   6   8   254.17   319.15  12.89 o
  -8   6   8   398.86   412.11  15.09 o
  -6   6   8    69.05    74.92   8.05 o
  -4   6   8    45.35    43.98   6.17 o
  -2   6   8   183.52   204.92   9.97 o
   0   6   8     5.28     0.79   4.41 <
   2   6   8     1.15     1.11   3.19 <
   4   6   8  1270.63  1301.92  22.03 o
   6   6   8  2416.03  2568.10  36.10 o
   8   6   8   303.83   290.92  14.61 o
  10   6   8    70.98    72.53   6.12 o
  12   6   8     0.56    14.57   4.09 o
 -11   7   8   696.61   715.94  16.41 o
  -9   7   8    46.96    44.15   5.31 o
  -7   7   8    20.33    12.32   6.09 <
  -5   7   8     9.03    11.50   5.23 <
  -3   7   8    93.24    80.64   8.16 o
  -1   7   8  1246.20  1109.83  23.64 o
   1   7   8    87.44    63.15   6.28 o
   3   7   8     1.56     4.76   4.47 <
   5   7   8   421.71   468.40  15.35 o
   7   7   8   733.34   707.72  20.54 o
   9   7   8   514.29   558.41  15.43 o
  11   7   8    56.24    52.89   6.23 o
 -10   8   8   128.22   152.08   7.58 o
  -8   8   8   401.07   384.30   9.82 o
  -6   8   8  1331.41  1233.81  25.39 o
  -4   8   8   854.51   830.10  21.16 o
  -2   8   8   502.25   417.74  14.40 o
   0   8   8   108.39   118.27   8.82 o
   2   8   8   379.12   340.39  14.18 o
   4   8   8   458.88   416.19  17.27 o
   6   8   8     3.32     2.22   3.64 <
   8   8   8    15.91    24.81   3.74 o
  -7   9   8    56.08    42.23   4.54 o
  -5   9   8    16.70     8.80   3.91 <
  -3   9   8    45.39    23.40   4.90 o
  -1   9   8   133.23   115.23   8.75 o
   1   9   8  2781.30  2927.38  46.35 o
   3   9   8   361.81   391.24  17.14 o
   5   9   8    59.29    42.58   7.53 o
   7   9   8   205.61   243.47  20.63 o
 -17   1   9    12.26    -0.14   4.28 <
 -15   1   9     2.04    14.11   4.03 o
 -13   1   9  1908.21  2046.26  37.84 o
 -11   1   9   149.07   109.97   9.52 o
  -9   1   9    37.60    25.99   5.48 o
  -7   1   9  1798.97  2137.16  21.96 o
  -5   1   9  1865.39  2122.39  45.89 o
  -3   1   9   207.27   162.14  10.38 o
  -1   1   9   713.85   784.87  19.33 o
   1   1   9   726.51   693.27  23.37 o
   3   1   9  7815.00  8030.13  79.68 o
   5   1   9   638.67   689.71  15.34 o
   7   1   9   150.17   146.13   5.11 o
   9   1   9   157.55   148.06   5.88 o
  11   1   9  1853.99  1874.27  25.29 o
  13   1   9    38.89    32.38   6.13 o
  15   1   9     4.81    11.19   4.49 <
 -16   2   9    58.31    55.82   6.32 o
 -14   2   9   609.54   575.64  17.63 o
 -12   2   9  2502.77  2753.47  38.27 o
 -10   2   9   677.45   700.27  18.00 o
  -8   2   9   384.77   393.86  12.33 o
  -6   2   9    56.16    78.86   4.48 o
  -4   2   9   307.36   312.17   9.58 o
  -2   2   9    13.28     9.20   4.40 <
   0   2   9  3461.10  3387.73  32.42 o
   2   2   9  2690.74  2749.91  35.06 o
   4   2   9  1319.46  1519.63  45.83 o
   6   2   9  1630.87  1735.17  16.20 o
   8   2   9     0.54     3.96   2.64 <
  10   2   9  1026.79  1105.16  15.77 o
  12   2   9     3.14     7.34   4.76 <
  14   2   9     3.08     9.85   4.35 <
  16   2   9    25.43    14.92   5.42 <
 -15   3   9   220.72   200.71  11.60 o
 -13   3   9    61.15    51.38   8.15 o
 -11   3   9   133.37   139.57  11.10 o
  -9   3   9  5236.71  5255.47  41.43 o
  -7   3   9   119.06   105.40   6.96 o
  -5   3   9    32.16    42.61   4.11 o
  -3   3   9  3475.21  3534.25  43.68 o
  -1   3   9   370.70   387.16  12.09 o
   1   3   9   202.38   226.22  11.71 o
   3   3   9   287.95   340.85  10.58 o
   5   3   9  1637.24  1541.47  19.82 o
   7   3   9   193.14   184.96   7.96 o
   9   3   9    72.67    74.71   5.86 o
  11   3   9  1148.66  1234.39  18.40 o
  13   3   9    99.56    83.06   6.30 o
  15   3   9   111.78   151.51   8.18 o
 -16   4   9  1282.55  1340.35  24.81 o
 -14   4   9     7.35     5.09   4.28 <
 -12   4   9    15.23    11.66   5.08 <
 -10   4   9   352.58   362.21  13.25 o
  -8   4   9    19.94    18.19   5.08 o
  -6   4   9   491.58   435.99  12.44 o
  -4   4   9  9429.96  9493.83  45.20 o
  -2   4   9  1777.65  1881.29  21.77 o
   0   4   9   344.07   347.08   8.71 o
   2   4   9   246.80   217.99   7.93 o
   4   4   9   833.28   885.87  17.66 o
   6   4   9   661.61   669.74  17.16 o
   8   4   9  7163.39  7678.83  55.22 o
  10   4   9    14.16     8.05   5.35 <
  12   4   9  1725.28  1773.56  27.29 o
  14   4   9    15.86    17.39   4.16 o
 -15   5   9    44.14    25.32   4.88 o
 -13   5   9    86.64    70.54   9.20 o
 -11   5   9   110.63   121.76   8.39 o
  -9   5   9  2437.71  2612.38  32.02 o
  -7   5   9  4403.00  4527.93  38.56 o
  -5   5   9    18.74    21.99   4.44 o
  -3   5   9  1171.47  1226.95  19.01 o
  -1   5   9   721.39   726.61  14.36 o
   1   5   9   913.18   947.19  15.67 o
   3   5   9    48.99    52.65   5.71 o
   5   5   9    15.05    24.21   4.93 o
   7   5   9    59.61    46.69   9.15 o
   9   5   9   165.59   154.77  11.04 o
  11   5   9    14.24     4.59   4.92 <
  13   5   9     0.61    -1.37   3.00 <
 -14   6   9    29.62    18.46   5.19 o
 -12   6   9    42.16    26.72   6.19 o
 -10   6   9  1761.35  1757.15  27.57 o
  -8   6   9  2254.95  2376.73  33.70 o
  -6   6   9   597.78   566.49  17.16 o
  -4   6   9    65.16    61.13   7.12 o
  -2   6   9   381.88   363.70  12.28 o
   0   6   9   101.61   120.61   7.29 o
   2   6   9   335.03   294.53   9.82 o
   4   6   9    25.56     8.53   5.05 <
   6   6   9   929.82  1015.23  22.73 o
   8   6   9   533.17   591.25  19.39 o
  10   6   9   117.65   102.17   7.16 o
  12   6   9   132.18   134.21   9.09 o
 -11   7   9   728.58   705.63  17.80 o
  -9   7   9   447.91   396.87  12.02 o
  -7   7   9     7.62    23.64   5.43 o
  -5   7   9   136.16   123.81   9.04 o
  -3   7   9    24.37     3.89   5.28 <
  -1   7   9   247.17   203.38  11.04 o
   1   7   9  1259.71  1071.17  21.46 o
   3   7   9    93.66    61.56   5.60 o
   5   7   9   742.02   690.12  20.01 o
   7   7   9    79.13    70.21   7.11 o
   9   7   9     1.87    11.90   4.14 <
  11   7   9     0.46     0.69   2.74 <
 -10   8   9   115.24   100.70   9.71 o
  -8   8   9     7.99     9.11   3.53 <
  -6   8   9   394.01   356.22  11.82 o
  -4   8   9   178.68   149.06   8.56 o
  -2   8   9   137.67   109.82   7.92 o
   0   8   9    17.30     4.37   4.37 <
   2   8   9    44.01    66.88   7.52 o
   4   8   9   109.77    95.38   9.22 o
   6   8   9    12.05    13.20   3.90 o
   8   8   9   147.44   155.94   7.91 o
  -7   9   9    52.81    67.29   6.34 o
  -5   9   9   318.35   327.00  12.99 o
  -3   9   9    60.24    53.00   6.09 o
  -1   9   9     7.62    17.13   4.33 o
   1   9   9   629.12   616.25  20.34 o
   3   9   9     0.94    10.98   5.23 <
   5   9   9   133.62   167.53  13.02 o
 -16   0  10   317.64   399.78  20.75 o
 -14   0  10   263.73   272.82  21.19 o
 -12   0  10   698.01   782.01  51.56 o
 -10   0  10   109.52   120.02  11.50 o
  -8   0  10    51.20   128.42  10.13 o
  -6   0  10  8430.29  9967.62  67.71 o
  -4   0  10  6154.28  7523.70  88.38 o
  -2   0  10  1941.93  1987.33  41.61 o
   0   0  10   150.35   138.06  14.60 o
   2   0  10   200.81   200.58  27.14 o
   4   0  10  1923.43  1730.17  81.11 o
   6   0  10   691.00   724.88  17.41 o
   8   0  10     0.03    -0.04   5.25 <
  10   0  10  1668.29  1663.28  29.49 o
  12   0  10    88.57   125.52   9.86 o
  14   0  10   770.49   866.49  32.25 o
  16   0  10   477.35   528.11  19.62 o
 -17   1  10     4.29     8.26   4.69 <
 -15   1  10   413.56   417.73  14.55 o
 -13   1  10   563.27   530.99  19.77 o
 -11   1  10     0.11     0.17   6.81 <
  -9   1  10   672.95   835.79  18.76 o
  -7   1  10    16.17     4.07   2.98 <
  -5   1  10   645.96   648.47  16.13 o
  -3   1  10  1251.48  1362.19  20.30 o
  -1   1  10   134.10    86.36   6.20 o
   1   1  10    95.98    92.39   8.76 o
   3   1  10    65.12    77.03  14.69 o
   5   1  10   528.40   534.37  10.04 o
   7   1  10  1070.22  1006.73  13.74 o
   9   1  10     2.29     2.87   3.76 <
  11   1  10   172.18   155.22   9.51 o
  13   1  10    16.53    10.70   4.74 <
  15   1  10  1129.14  1039.16  21.98 o
 -16   2  10   679.88   669.31  17.79 o
 -14   2  10   758.71   715.56  21.75 o
 -12   2  10  6403.69  6539.93  58.77 o
 -10   2  10   849.46   945.92  22.10 o
  -8   2  10    33.56    36.81   5.84 o
  -6   2  10   368.86   351.37   8.92 o
  -4   2  10   110.15    90.50   4.98 o
  -2   2  10   227.62   277.39  11.34 o
   0   2  10    60.40    49.22   5.70 o
   2   2  10  7316.69  7013.29  88.85 o
   4   2  10     9.63     6.19   2.64 <
   6   2  10   449.43   467.00   9.71 o
   8   2  10   184.52   192.45   7.14 o
  10   2  10   263.60   223.19   8.84 o
  12   2  10   710.49   752.42  18.84 o
  14   2  10    25.34    24.88   4.66 o
 -15   3  10   342.02   341.16  13.71 o
 -13   3  10  2218.39  2284.02  55.69 o
 -11   3  10   409.06   399.08  17.66 o
  -9   3  10  2326.22  2356.84  37.67 o
  -7   3  10    91.27    91.61   6.25 o
  -5   3  10  1769.48  1700.08  19.30 o
  -3   3  10  7704.77  7538.22  38.41 o
  -1   3  10   381.15   404.55  11.76 o
   1   3  10   617.51   546.41  14.17 o
   3   3  10   658.98   731.78  13.28 o
   5   3  10   311.64   249.18   8.67 o
   7   3  10     1.22     0.86   3.98 <
   9   3  10  4795.87  4883.02  38.51 o
  11   3  10  2479.15  2478.42  28.71 o
  13   3  10    38.31    41.63   6.73 o
  15   3  10   409.88   415.11  16.72 o
 -14   4  10   361.70   363.45  14.55 o
 -12   4  10   372.25   347.70  15.73 o
 -10   4  10     2.06     3.00   5.83 <
  -8   4  10   568.64   532.58  14.30 o
  -6   4  10  1338.88  1276.40  22.29 o
  -4   4  10   409.90   363.84   9.63 o
  -2   4  10  2351.86  2273.41  22.03 o
   0   4  10  1056.86  1148.37  16.57 o
   2   4  10   627.92   684.77  14.65 o
   4   4  10    10.20    16.11   3.88 o
   6   4  10  1495.00  1581.35  26.04 o
   8   4  10   394.49   416.79  12.86 o
  10   4  10    49.17    40.85   5.81 o
  12   4  10   161.63   198.68   9.67 o
  14   4  10    89.87    99.51  10.46 o
 -15   5  10   665.56   737.64  22.93 o
 -13   5  10   381.87   370.75  16.43 o
 -11   5  10   110.47   111.73   8.94 o
  -9   5  10  2138.38  2226.02  29.62 o
  -7   5  10  3430.69  3572.08  34.71 o
  -5   5  10  1483.27  1553.62  23.23 o
  -3   5  10    45.97    42.50   4.15 o
  -1   5  10    12.46    37.37   4.71 o
   1   5  10    41.59    34.87   5.27 o
   3   5  10    38.48    26.83   5.23 o
   5   5  10    19.67    32.66   5.68 o
   7   5  10   535.02   604.59  17.79 o
   9   5  10     4.87    12.25   5.33 <
  11   5  10   201.44   203.04   9.01 o
  13   5  10   156.19   166.55   9.18 o
 -12   6  10   640.82   663.77  25.70 o
 -10   6  10   665.05   734.13  16.88 o
  -8   6  10    45.71    48.91   6.59 o
  -6   6  10    17.00    17.15   5.47 o
  -4   6  10   291.01   308.76  13.09 o
  -2   6  10    48.10    47.56   5.70 o
   0   6  10   101.59    67.09   5.67 o
   2   6  10   126.34    98.35   7.35 o
   4   6  10  1482.63  1464.25  26.48 o
   6   6  10   161.24   138.37   8.96 o
   8   6  10     0.00     9.23   5.30 <
  10   6  10   102.29   110.16   7.86 o
  12   6  10   118.13   116.85   7.57 o
 -11   7  10   585.58   649.25  19.62 o
  -9   7  10    39.13    26.57   5.19 o
  -7   7  10   279.05   242.51   9.84 o
  -5   7  10    50.40    61.59   6.39 o
  -3   7  10    89.83    82.70   7.97 o
  -1   7  10    86.22    77.77   7.51 o
   1   7  10     3.90     9.76   5.25 <
   3   7  10   288.42   279.80  10.43 o
   5   7  10   212.39   190.89   9.69 o
   7   7  10     0.71     1.65   4.33 <
   9   7  10   145.04   178.70   8.12 o
  -8   8  10   217.75   236.71   9.70 o
  -6   8  10   448.20   486.05  12.81 o
  -4   8  10    11.20    -1.66   3.96 <
  -2   8  10   288.90   254.87  10.43 o
   0   8  10    43.19    23.90   4.67 o
   2   8  10   125.40    87.56   8.80 o
   4   8  10    69.38    51.46   8.69 o
   6   8  10    17.30    14.31   4.80 <
   8   8  10   292.85   369.31  14.54 o
  -5   9  10    16.30    17.83   4.41 o
  -3   9  10   221.25   220.14  10.76 o
  -1   9  10    11.45     2.42   5.69 <
   1   9  10     1.92     5.80   5.08 <
   3   9  10    65.61    54.39   7.44 o
   5   9  10    24.34    31.26   7.79 o
 -17   1  11    35.56    47.59   6.38 o
 -15   1  11   105.80   102.52   7.69 o
 -13   1  11   140.52   142.77  10.99 o
 -11   1  11    87.52    86.87  10.22 o
  -9   1  11   334.14   309.95  12.82 o
  -7   1  11   580.12   569.38  12.79 o
  -5   1  11   130.30   144.03   5.63 o
  -3   1  11  1141.53   985.59  23.28 o
  -1   1  11  1357.37  1376.40  24.14 o
   1   1  11   155.70   142.17  10.62 o
   3   1  11  1922.42  2152.16  27.06 o
   5   1  11  1122.29  1182.85  15.32 o
   7   1  11   156.64   136.25   6.15 o
   9   1  11   653.06   629.78  13.38 o
  11   1  11   965.88   939.59  19.59 o
  13   1  11     5.09     0.00   3.08 <
  15   1  11   367.73   349.36  14.06 o
 -16   2  11    34.65    40.90   6.09 o
 -14   2  11     0.07     6.82   6.15 <
 -12   2  11    88.38    80.80  10.18 o
 -10   2  11   101.81   102.88   8.91 o
  -8   2  11     2.66     3.16   4.14 <
  -6   2  11   100.13    98.59   5.51 o
  -4   2  11   807.35   747.28  13.27 o
  -2   2  11     7.31     7.92   3.24 <
   0   2  11   126.00   116.09   6.65 o
   2   2  11  2039.47  2185.71  27.02 o
   4   2  11  2308.07  2258.74  20.74 o
   6   2  11  1657.54  1609.34  17.46 o
   8   2  11   402.58   462.69  10.37 o
  10   2  11    64.91    59.56   5.72 o
  12   2  11   210.08   194.65   9.99 o
  14   2  11    75.37    71.98   6.42 o
 -15   3  11   223.86   211.62  10.87 o
 -13   3  11  1833.96  1869.53  49.28 o
 -11   3  11  1177.70  1238.59  34.52 o
  -9   3  11   165.68   146.26   9.71 o
  -7   3  11   422.49   395.89  10.64 o
  -5   3  11    24.31    27.38   3.75 o
  -3   3  11    23.93    15.61   3.36 o
  -1   3  11  5468.99  5217.91  38.63 o
   1   3  11    63.41    69.12   5.14 o
   3   3  11  1101.30  1188.25  19.86 o
   5   3  11   258.90   228.05   8.73 o
   7   3  11  1417.28  1493.63  22.19 o
   9   3  11  4567.09  4790.79  40.62 o
  11   3  11   237.10   223.23  10.21 o
  13   3  11   949.99   951.65  22.37 o
 -14   4  11   161.76   179.15  10.49 o
 -12   4  11   111.40   113.61   9.64 o
 -10   4  11     0.10    -6.82   7.39 <
  -8   4  11   216.54   213.89  10.88 o
  -6   4  11   654.07   624.65  14.17 o
  -4   4  11  2549.12  2566.68  24.13 o
  -2   4  11   600.09   541.77  11.60 o
   0   4  11   482.19   482.61  12.25 o
   2   4  11   478.22   455.72  13.75 o
   4   4  11   811.28   758.02  16.35 o
   6   4  11  1371.24  1390.51  26.13 o
   8   4  11    24.69    29.56   6.22 o
  10   4  11  4074.00  4117.49  36.91 o
  12   4  11  3629.31  3815.48  40.93 o
  14   4  11   646.59   718.60  23.25 o
 -13   5  11    90.38    96.02   7.69 o
 -11   5  11   265.91   256.68  13.81 o
  -9   5  11   968.31  1021.06  21.59 o
  -7   5  11   830.06   858.96  15.75 o
  -5   5  11    58.74    56.60   5.62 o
  -3   5  11  1461.23  1463.05  18.54 o
  -1   5  11   421.00   399.54  10.36 o
   1   5  11  1704.30  1842.76  21.17 o
   3   5  11  2164.06  2185.59  29.53 o
   5   5  11  1221.23  1142.04  25.10 o
   7   5  11   659.63   695.42  17.32 o
   9   5  11  2960.34  3199.43  32.73 o
  11   5  11     6.77    -1.77   3.65 <
  13   5  11   352.71   317.57  16.88 o
 -12   6  11   194.66   196.59  12.32 o
 -10   6  11   167.21   174.77  10.55 o
  -8   6  11   211.87   208.65  10.05 o
  -6   6  11   220.35   226.32  10.07 o
  -4   6  11   287.84   292.29  12.54 o
  -2   6  11    96.86    58.16   6.24 o
   0   6  11   327.67   377.73  12.51 o
   2   6  11   112.96   123.49   7.94 o
   4   6  11   348.06   296.20  11.57 o
   6   6  11   102.74   108.59   8.11 o
   8   6  11   625.38   711.10  16.98 o
  10   6  11    99.33   129.08   8.63 o
  12   6  11    38.86    27.07   5.80 o
 -11   7  11   167.53   178.42  13.41 o
  -9   7  11    93.80   102.98   7.02 o
  -7   7  11    67.19    55.14   6.06 o
  -5   7  11   180.00   154.50   9.05 o
  -3   7  11    15.97    20.48   5.97 o
  -1   7  11     0.49    -1.70   4.55 <
   1   7  11   131.35    65.55   6.87 o
   3   7  11   111.33    90.92   7.52 o
   5   7  11     1.22     4.92   3.83 <
   7   7  11    17.05    23.04   4.60 o
   9   7  11     8.65     2.02   3.28 <
  -8   8  11   105.77    89.24   7.27 o
  -6   8  11     0.57     5.86   4.07 <
  -4   8  11     4.09    -6.46   4.91 <
  -2   8  11   128.06   170.90   9.44 o
   0   8  11   294.05   297.53  12.49 o
   2   8  11    48.86    64.02   7.53 o
   4   8  11     4.52     9.17   4.76 <
   6   8  11    59.93    69.98   5.95 o
   8   8  11     1.18    -3.33   4.69 <
  -5   9  11    34.56    24.55   5.06 o
  -3   9  11    24.60    33.97   5.25 o
  -1   9  11   535.48   512.29  21.62 o
   1   9  11     6.54     7.79   6.32 <
   3   9  11   173.90   216.94  13.84 o
 -16   0  12    45.41    45.59   7.57 o
 -14   0  12    45.45    53.73  10.79 o
 -12   0  12   329.62   301.77  34.02 o
 -10   0  12   515.38   517.94  23.05 o
  -8   0  12   824.23   819.03  26.51 o
  -6   0  12   818.23   968.86  26.68 o
  -4   0  12   540.19   688.76  15.40 o
  -2   0  12  2049.84  2187.05  81.86 o
   0   0  12  3019.67  2850.81  57.00 o
   2   0  12   202.58   198.09   9.49 o
   4   0  12   595.92   690.69  21.93 o
   6   0  12  1473.35  1583.18  34.72 o
   8   0  12     0.12    -0.06   5.24 <
  10   0  12    64.13    56.76   8.33 o
  12   0  12   691.98   756.20  25.49 o
  14   0  12   306.90   229.16  15.21 o
 -15   1  12    76.55    72.64   7.81 o
 -13   1  12     3.29    -3.04   7.09 <
 -11   1  12   173.21   174.90  11.53 o
  -9   1  12    58.96    34.38   5.67 o
  -7   1  12    18.49    17.78   3.99 o
  -5   1  12    50.10    26.74   3.25 o
  -3   1  12   235.75   236.64   7.29 o
  -1   1  12  4127.12  4647.05  45.39 o
   1   1  12   135.86   105.06   6.06 o
   3   1  12   648.29   609.49  11.79 o
   5   1  12  1077.00  1099.93  18.90 o
   7   1  12    46.06    37.41   5.44 o
   9   1  12   133.06   120.35   7.55 o
  11   1  12   214.67   192.71   8.74 o
  13   1  12    66.57    47.03   5.96 o
  15   1  12    49.95    56.24   7.42 o
 -16   2  12   135.46   146.21   9.20 o
 -14   2  12    89.00    84.44   9.35 o
 -12   2  12   633.59   547.85  20.11 o
 -10   2  12   927.71   858.11  25.89 o
  -8   2  12   393.03   436.64  13.93 o
  -6   2  12  2035.54  2094.74  23.12 o
  -4   2  12    11.75     7.32   2.83 <
  -2   2  12  1848.16  1802.27  19.76 o
   0   2  12   102.25   101.39   6.26 o
   2   2  12  1543.27  1635.94  26.83 o
   4   2  12 11958.00 12400.30  56.64 o
   6   2  12  1719.95  1747.95  19.56 o
   8   2  12   132.95   132.75   6.85 o
  10   2  12   374.11   386.56  10.84 o
  12   2  12   172.35   189.79  10.35 o
  14   2  12   313.25   293.63  11.23 o
 -15   3  12    15.67    12.74   4.34 <
 -13   3  12   637.59   590.33  27.11 o
 -11   3  12   253.21   232.28  15.67 o
  -9   3  12  2931.80  3090.54  40.97 o
  -7   3  12    21.00    20.37   4.66 o
  -5   3  12    65.46    72.55   5.09 o
  -3   3  12   827.76   825.07  14.23 o
  -1   3  12  1607.67  1556.11  22.44 o
   1   3  12  2821.82  2822.00  30.08 o
   3   3  12   548.04   475.03  14.40 o
   5   3  12  1923.65  1871.97  25.76 o
   7   3  12  6351.66  6532.41  46.31 o
   9   3  12   174.90   156.07   8.68 o
  11   3  12   320.56   291.86  11.73 o
  13   3  12   563.65   579.47  24.08 o
 -14   4  12   114.83   140.03   9.95 o
 -12   4  12   587.43   617.32  19.87 o
 -10   4  12    80.74    64.82   8.43 o
  -8   4  12     7.67     6.45   5.10 <
  -6   4  12  1459.09  1574.11  23.54 o
  -4   4  12  6956.61  6818.06  48.55 o
  -2   4  12  3209.94  3059.43  31.14 o
   0   4  12   757.35   763.89  15.57 o
   2   4  12   194.94   186.70  10.00 o
   4   4  12    57.41    41.97   5.95 o
   6   4  12   414.08   449.88  14.58 o
   8   4  12   105.07    93.92   7.51 o
  10   4  12    40.61    27.84   5.49 o
  12   4  12   436.40   489.36  22.74 o
 -13   5  12     0.75     3.13   4.38 <
 -11   5  12   182.92   185.76  11.22 o
  -9   5  12   203.04   199.78  11.06 o
  -7   5  12   979.47  1053.83  20.73 o
  -5   5  12   382.58   366.38  12.00 o
  -3   5  12     7.26     3.27   4.08 <
  -1   5  12  1348.20  1493.51  20.45 o
   1   5  12   690.75   708.94  15.34 o
   3   5  12   519.84   494.24  16.73 o
   5   5  12   647.80   665.58  19.56 o
   7   5  12     0.50     3.10   5.09 <
   9   5  12  2461.04  2663.83  34.62 o
  11   5  12  1507.76  1391.34  24.17 o
 -12   6  12     0.06     5.18   4.03 <
 -10   6  12    35.17    38.64   6.20 o
  -8   6  12   541.26   556.52  17.83 o
  -6   6  12     2.81    -1.38   5.02 <
  -4   6  12     1.36     5.08   5.68 <
  -2   6  12    26.50    44.54   6.96 o
   0   6  12   235.80   245.86  10.22 o
   2   6  12  4844.61  4759.12  43.91 o
   4   6  12  1369.37  1366.86  25.37 o
   6   6  12    10.24     7.14   4.54 <
   8   6  12   197.86   203.74   9.48 o
  10   6  12     8.10    -2.71   3.83 <
 -11   7  12    30.75    46.21  10.01 o
  -9   7  12    70.46    62.31   7.07 o
  -7   7  12    20.04    10.01   4.38 <
  -5   7  12    79.54    71.09   7.41 o
  -3   7  12  1482.64  1514.09  27.00 o
  -1   7  12     3.76    -6.40   5.20 <
   1   7  12  1153.37  1058.42  18.75 o
   3   7  12   529.76   494.55  15.16 o
   5   7  12     1.95     3.64   4.03 <
   7   7  12     0.20     6.45   4.26 <
   9   7  12    28.39    42.26   5.09 o
  -8   8  12     0.09     0.02   3.02 <
  -6   8  12     9.04    24.88   4.06 o
  -4   8  12   249.59   222.28  10.72 o
  -2   8  12     9.00     1.55   4.24 <
   0   8  12    19.66    26.76   4.83 o
   2   8  12   220.34   227.29  10.55 o
   4   8  12   148.74   164.82  10.06 o
   6   8  12   137.28   195.77  15.10 o
  -3   9  12     4.36    -3.79   2.75 <
  -1   9  12   175.39   183.55  12.11 o
   1   9  12    32.05    26.46   4.98 o
 -15   1  13   100.30    92.79   7.93 o
 -13   1  13   164.57   153.21  13.57 o
 -11   1  13  3083.13  3067.01  49.03 o
  -9   1  13   357.30   262.09  11.94 o
  -7   1  13   170.35   206.70   8.90 o
  -5   1  13  2126.05  2094.01  22.00 o
  -3   1  13  2036.64  2192.10  19.72 o
  -1   1  13  1270.03  1439.81  18.59 o
   1   1  13   683.29   633.08  11.56 o
   3   1  13   128.07    93.33   5.91 o
   5   1  13    54.21    60.66   6.42 o
   7   1  13  1381.69  1368.73  22.85 o
   9   1  13     0.05     5.81   5.61 <
  11   1  13     2.95     2.58   3.96 <
  13   1  13   106.62   126.93   8.82 o
 -16   2  13    33.34    31.60   5.89 o
 -14   2  13    40.12    41.68   8.16 o
 -12   2  13   844.41   821.81  23.80 o
 -10   2  13   986.75  1017.43  28.19 o
  -8   2  13    29.57    29.09   5.61 o
  -6   2  13   254.23   272.92   9.24 o
  -4   2  13    28.66    19.48   3.42 o
  -2   2  13    26.03    18.26   4.00 o
   0   2  13  4315.67  4456.54  37.34 o
   2   2  13   312.67   323.23  11.77 o
   4   2  13   121.15   114.31   7.15 o
   6   2  13    83.51    99.64   7.46 o
   8   2  13   269.60   278.41  10.99 o
  10   2  13     2.26     1.82   5.84 <
  12   2  13    57.51    46.28   8.45 o
  14   2  13   316.44   344.62  16.47 o
 -15   3  13   248.34   254.20  12.17 o
 -13   3  13    23.23    11.12   5.45 <
 -11   3  13   626.49   667.90  25.54 o
  -9   3  13  5286.18  5496.19  54.75 o
  -7   3  13   456.10   434.44  12.11 o
  -5   3  13   276.56   290.20   8.99 o
  -3   3  13  7416.45  7172.49  48.56 o
  -1   3  13    68.78    51.73   5.18 o
   1   3  13   732.38   787.13  20.20 o
   3   3  13     8.62    18.35   5.29 o
   5   3  13   487.85   501.33  16.30 o
   7   3  13  4766.23  4910.06  47.77 o
   9   3  13     2.63    -3.53   5.67 <
  11   3  13   308.92   304.58  16.67 o
  13   3  13    30.51    29.37   7.10 o
 -14   4  13    46.98    49.62   5.13 o
 -12   4  13   462.76   498.47  17.39 o
 -10   4  13   618.69   628.75  21.29 o
  -8   4  13   483.28   457.96  16.58 o
  -6   4  13 21158.10 22275.60  94.99 o
  -4   4  13  2149.17  2140.97  30.82 o
  -2   4  13   117.96   125.48   7.99 o
   0   4  13     1.80    -4.06   3.83 <
   2   4  13    96.37   116.21   9.86 o
   4   4  13  1093.74  1151.05  21.64 o
   6   4  13   301.04   331.68  14.83 o
   8   4  13   122.29   100.03   8.83 o
  10   4  13    75.72    77.10   8.34 o
  12   4  13     2.33    -1.73   5.07 <
 -13   5  13    69.97    78.76   6.56 o
 -11   5  13   167.76   164.12  10.47 o
  -9   5  13   496.17   550.09  17.40 o
  -7   5  13  2156.71  2308.52  30.16 o
  -5   5  13     5.91    11.03   6.02 <
  -3   5  13   289.07   278.74   9.42 o
  -1   5  13  3098.05  3195.85  30.71 o
   1   5  13     9.67    15.30   4.82 o
   3   5  13   328.03   286.52  13.99 o
   5   5  13   148.36   154.01  10.36 o
   7   5  13    77.71    70.79   7.07 o
   9   5  13   178.56   233.81   9.81 o
  11   5  13   713.09   669.68  25.46 o
 -12   6  13    10.92    14.55   4.42 o
 -10   6  13    10.11    14.99   5.62 <
  -8   6  13  1179.33  1242.16  25.01 o
  -6   6  13     9.42    16.47   5.32 o
  -4   6  13   421.84   423.21  15.45 o
  -2   6  13  1248.87  1355.39  22.48 o
   0   6  13   383.90   425.57  12.13 o
   2   6  13    15.14     9.51   5.72 <
   4   6  13   413.54   450.09  17.10 o
   6   6  13     0.34    10.74   4.50 <
   8   6  13   154.04   139.13   8.23 o
  10   6  13   439.25   482.82  14.28 o
  -9   7  13   664.71   687.05  20.23 o
  -7   7  13   208.32   200.36  11.70 o
  -5   7  13    34.01    44.95   5.58 o
  -3   7  13    77.79    75.72   7.36 o
  -1   7  13    65.19    21.54   5.53 o
   1   7  13    80.65    78.32   6.75 o
   3   7  13   119.02   107.17   8.73 o
   5   7  13    15.34    20.49   4.79 o
   7   7  13     4.89     7.08   3.75 <
   9   7  13    27.54    32.19   7.48 o
  -8   8  13   418.54   361.39  24.11 o
  -6   8  13    80.49    91.70   7.76 o
  -4   8  13   392.11   427.63  12.27 o
  -2   8  13   998.80  1124.59  20.11 o
   0   8  13     5.88    -0.34   4.78 <
   2   8  13     0.15     1.04   4.42 <
   4   8  13   174.97   198.43  12.52 o
   6   8  13   295.81   270.85  15.69 o
 -16   0  14   456.20   493.45  27.92 o
 -14   0  14    64.84    70.93  10.07 o
 -12   0  14  1440.55  1533.17  70.47 o
 -10   0  14   394.34   347.96  20.25 o
  -8   0  14   272.75   384.89  19.89 o
  -6   0  14   432.95   412.84  19.23 o
  -4   0  14   399.68   524.41  16.36 o
  -2   0  14  1475.12  1568.76  22.52 o
   0   0  14    93.67    47.46   5.44 o
   2   0  14   149.80   133.93   9.07 o
   4   0  14   197.51   156.42  12.27 o
   6   0  14  2956.17  2957.47  59.59 o
   8   0  14     1.98    10.82   8.66 <
  10   0  14   133.61   104.05   9.77 o
  12   0  14   171.91   158.44  11.68 o
  14   0  14    20.07    61.33  10.62 o
 -15   1  14    75.13    73.70   6.92 o
 -13   1  14   195.27   184.28  13.77 o
 -11   1  14   616.09   533.09  21.44 o
  -9   1  14    17.41    28.22   6.42 o
  -7   1  14    27.57    26.17   5.00 o
  -5   1  14     0.20     2.91   2.92 <
  -3   1  14   229.64   305.15   8.96 o
  -1   1  14   381.87   347.36   8.74 o
   1   1  14   136.53   109.71   5.89 o
   3   1  14    17.02    13.23   3.92 o
   5   1  14   263.76   196.66   9.84 o
   7   1  14   309.21   349.00  13.41 o
   9   1  14   459.23   461.47  15.41 o
  11   1  14    51.81    49.15   6.59 o
  13   1  14   185.86   189.15  11.29 o
 -14   2  14   899.42   857.21  30.73 o
 -12   2  14   248.49   213.98  12.54 o
 -10   2  14  1201.46  1298.02  27.65 o
  -8   2  14    94.41    79.78   7.25 o
  -6   2  14   595.80   648.26  17.01 o
  -4   2  14    17.17    31.15   4.37 o
  -2   2  14  2482.30  2384.84  27.85 o
   0   2  14  1706.06  1643.10  22.15 o
   2   2  14   463.73   473.12  15.16 o
   4   2  14     5.98     6.98   4.68 <
   6   2  14     1.49     2.27   4.85 <
   8   2  14   772.56   779.71  20.00 o
  10   2  14     2.45    -5.83   6.69 <
  12   2  14    20.10    35.37   6.94 o
 -15   3  14   866.82   820.10  23.99 o
 -13   3  14     4.35     6.21   5.20 <
 -11   3  14    20.13    16.68   7.22 <
  -9   3  14   772.25   836.44  22.28 o
  -7   3  14    81.40    75.59   7.37 o
  -5   3  14     6.41     4.42   4.24 <
  -3   3  14  1203.21  1232.79  21.37 o
  -1   3  14     5.28     9.15   4.10 <
   1   3  14   869.97   914.43  22.85 o
   3   3  14   782.60   762.06  21.80 o
   5   3  14    93.26    92.92   9.29 o
   7   3  14   783.47   789.57  25.15 o
   9   3  14    20.43    13.94   8.23 <
  11   3  14  1403.98  1592.52  43.31 o
  13   3  14   390.24   417.78  17.97 o
 -14   4  14    20.79     5.70   5.15 <
 -12   4  14     4.48     1.44   6.40 <
 -10   4  14    86.41    72.98   8.68 o
  -8   4  14  3415.26  3735.10  44.10 o
  -6   4  14  2947.85  3071.35  33.41 o
  -4   4  14   442.97   423.21  15.09 o
  -2   4  14   152.68   140.72   8.35 o
   0   4  14   127.45   118.12   7.30 o
   2   4  14   322.84   299.89  13.20 o
   4   4  14   259.50   265.96  13.18 o
   6   4  14   954.51   996.10  22.09 o
   8   4  14  1679.32  1731.79  27.97 o
  10   4  14   280.52   240.29  12.60 o
  12   4  14   147.78   117.40  10.82 o
 -13   5  14    58.10    51.15   6.71 o
 -11   5  14     3.34    -8.97   5.50 <
  -9   5  14    72.48    55.42   6.96 o
  -7   5  14   918.39   951.79  19.17 o
  -5   5  14   234.13   246.51  12.28 o
  -3   5  14    34.67    20.25   5.20 o
  -1   5  14   125.05   116.13   6.94 o
   1   5  14    11.16    20.40   5.20 o
   3   5  14   193.88   158.32  11.11 o
   5   5  14   964.21  1003.25  23.32 o
   7   5  14   518.34   532.52  15.54 o
   9   5  14  1080.74  1033.41  19.75 o
  11   5  14     9.34    30.40   5.79 o
 -10   6  14     1.49     1.12   3.73 <
  -8   6  14    73.09    77.58   7.91 o
  -6   6  14   172.22   193.22  10.24 o
  -4   6  14   304.19   299.89  14.08 o
  -2   6  14   450.56   438.98  13.15 o
   0   6  14    21.35    25.79   5.01 o
   2   6  14    24.53    27.61   6.59 o
   4   6  14   224.11   250.26  13.06 o
   6   6  14   366.95   405.89  12.69 o
   8   6  14     5.87     8.54   2.95 <
  10   6  14     0.55     2.03   4.64 <
  -9   7  14   225.42   249.74  11.89 o
  -7   7  14   329.14   310.19  11.80 o
  -5   7  14     4.60    10.25   4.38 <
  -3   7  14    49.81    58.22   6.56 o
  -1   7  14   380.24   346.12  12.90 o
   1   7  14    51.82    66.51   6.23 o
   3   7  14   165.62   142.51   9.62 o
   5   7  14   140.12   120.04   8.35 o
   7   7  14    10.97    11.92   4.56 <
  -6   8  14    22.57    48.97   7.55 o
  -4   8  14     0.15     3.51   3.14 <
  -2   8  14    51.81    58.63   5.14 o
   0   8  14    47.21    34.11   7.03 o
   2   8  14     0.60    -2.24   2.85 <
   4   8  14    20.48    15.49   4.97 o
 -15   1  15  1539.93  1664.99  30.03 o
 -13   1  15    21.28    20.00   8.94 <
 -11   1  15    25.02     9.03   7.17 <
  -9   1  15   205.17   259.60  12.28 o
  -7   1  15   182.55   178.68   9.48 o
  -5   1  15   352.32   309.04   9.68 o
  -3   1  15    34.50    37.15   4.33 o
  -1   1  15   683.50   699.06  12.47 o
   1   1  15    25.99    24.22   4.16 o
   3   1  15    20.97    17.01   4.26 o
   5   1  15    50.44    41.49   7.14 o
   7   1  15  1804.90  1856.33  33.25 o
   9   1  15   103.70   103.61   8.61 o
  11   1  15    70.24    77.10   7.55 o
  13   1  15     0.16    -1.22   2.99 <
 -14   2  15  1015.69   993.35  30.69 o
 -12   2  15    16.87    12.54   7.68 <
 -10   2  15    36.31    25.23   6.49 o
  -8   2  15   224.26   216.70  12.66 o
  -6   2  15   143.74   140.58  10.09 o
  -4   2  15   287.15   260.64  10.46 o
  -2   2  15   375.53   312.32  10.43 o
   0   2  15  1683.74  1543.40  25.34 o
   2   2  15    11.02    20.19   6.26 o
   4   2  15    55.10    63.08   7.69 o
   6   2  15   330.97   340.52  14.84 o
   8   2  15    22.16    21.05   6.48 o
  10   2  15    41.18    52.57   7.29 o
  12   2  15     5.37     4.03   3.88 <
 -13   3  15     7.10    12.22   8.40 <
 -11   3  15    69.62    62.65   9.50 o
  -9   3  15    43.48    42.01   7.44 o
  -7   3  15   314.06   322.63  12.74 o
  -5   3  15   656.17   651.64  16.45 o
  -3   3  15  2410.38  2429.49  28.42 o
  -1   3  15   513.93   505.48  15.41 o
   1   3  15  1140.42  1205.72  26.72 o
   3   3  15  2102.35  2165.93  35.91 o
   5   3  15   123.93   158.28  12.60 o
   7   3  15  1269.79  1208.66  35.60 o
   9   3  15    76.99    57.16   9.19 o
  11   3  15    82.96    94.53   8.79 o
 -12   4  15     1.15     0.06   5.40 <
 -10   4  15  1212.13  1244.84  32.76 o
  -8   4  15   321.43   332.51  13.97 o
  -6   4  15    82.60    84.12   7.40 o
  -4   4  15   303.18   320.29  12.43 o
  -2   4  15     4.70     8.57   5.21 <
   0   4  15     8.31    10.23   4.51 <
   2   4  15   151.99   147.78  10.38 o
   4   4  15   643.77   632.40  21.80 o
   6   4  15    38.56    44.32   6.82 o
   8   4  15   724.20   699.61  21.57 o
  10   4  15  3058.59  3108.64  39.69 o
 -11   5  15    97.09    99.72   9.05 o
  -9   5  15     2.92     3.49   3.89 <
  -7   5  15   230.12   243.03  10.22 o
  -5   5  15    33.13    32.39   6.35 o
  -3   5  15  1175.29  1216.68  19.95 o
  -1   5  15   538.82   591.03  14.23 o
   1   5  15   245.24   195.74  11.04 o
   3   5  15    35.99    42.03   5.95 o
   5   5  15  1093.33  1135.73  23.11 o
   7   5  15   107.38    86.21   6.83 o
   9   5  15   479.45   459.47  15.80 o
 -10   6  15     4.28     2.01   4.17 <
  -8   6  15    14.04    24.50   5.98 o
  -6   6  15    37.56    47.78   5.69 o
  -4   6  15   622.64   711.52  20.43 o
  -2   6  15    69.38    82.86   7.21 o
   0   6  15    12.43    14.83   5.58 <
   2   6  15   488.63   561.69  18.09 o
   4   6  15     4.58     7.01   5.94 <
   6   6  15    95.79   118.29   7.71 o
   8   6  15    31.72    32.73   5.29 o
  -9   7  15    59.52    73.65   7.85 o
  -7   7  15    15.57    24.06   4.24 o
  -5   7  15    61.37    89.03   6.53 o
  -3   7  15    52.18    51.31   6.86 o
  -1   7  15    16.44    19.17   4.94 o
   1   7  15   105.55    90.55   7.83 o
   3   7  15     0.07    -3.44   2.69 <
   5   7  15   109.54   101.65   7.16 o
   7   7  15   380.96   368.96  25.56 o
  -4   8  15   237.55   312.06  12.84 o
  -2   8  15    34.91    57.67   6.78 o
   0   8  15     6.83     1.01   3.94 <
   2   8  15     0.99     0.55   4.09 <
 -14   0  16    18.29    23.08   9.41 <
 -12   0  16   130.29   151.58  23.67 o
 -10   0  16   107.32   139.63  13.63 o
  -8   0  16  2294.73  2124.26  39.14 o
  -6   0  16     8.43    11.82   6.91 <
  -4   0  16    31.42    40.89   6.76 o
  -2   0  16   231.88   292.87  11.12 o
   0   0  16   115.64   121.85   9.70 o
   2   0  16    67.77    66.68   7.65 o
   4   0  16   436.96   373.62  16.88 o
   6   0  16   174.29   163.33  15.10 o
   8   0  16  1067.04  1100.75  32.79 o
  10   0  16   338.10   300.80  16.74 o
  12   0  16    63.59    54.14   9.43 o
 -15   1  16    75.56    67.94  11.76 o
 -13   1  16    38.55    50.01  12.34 o
 -11   1  16   118.23   119.70  10.58 o
  -9   1  16   644.92   541.23  17.11 o
  -7   1  16     9.02    10.18   5.41 <
  -5   1  16   130.44   146.16   8.31 o
  -3   1  16   353.81   294.99   9.61 o
  -1   1  16   960.77   922.94  15.23 o
   1   1  16   269.47   269.44  10.68 o
   3   1  16    77.49    63.29   6.93 o
   5   1  16   114.05   127.21  10.58 o
   7   1  16  3558.12  3725.80  42.81 o
   9   1  16   965.53  1002.78  21.40 o
  11   1  16     5.13    12.20   6.55 <
 -14   2  16   278.73   342.31  17.01 o
 -12   2  16    90.82    76.73  10.84 o
 -10   2  16   752.00   803.07  24.69 o
  -8   2  16     7.35     8.77   6.46 <
  -6   2  16   318.69   303.19  14.14 o
  -4   2  16   963.57   966.59  18.60 o
  -2   2  16   679.25   682.29  16.59 o
   0   2  16  3176.92  3365.46  41.41 o
   2   2  16  2706.92  2835.23  39.31 o
   4   2  16   541.84   524.84  16.57 o
   6   2  16   163.21   147.25  11.26 o
   8   2  16   617.11   602.33  24.04 o
  10   2  16     9.02     7.93   4.70 <
  12   2  16    24.98    27.23   4.85 o
 -13   3  16    20.32    22.36   9.00 <
 -11   3  16   311.64   330.56  21.27 o
  -9   3  16   185.75   189.24  12.98 o
  -7   3  16  1306.01  1348.09  31.56 o
  -5   3  16    43.23    43.48   8.44 o
  -3   3  16  2942.28  2905.41  40.47 o
  -1   3  16  2266.74  2330.02  29.92 o
   1   3  16   894.03   883.95  22.46 o
   3   3  16     9.84    17.65   7.01 <
   5   3  16   784.44   747.06  21.10 o
   7   3  16     4.12     0.67   7.55 <
   9   3  16   250.37   239.99  14.48 o
  11   3  16    37.35    42.58   5.79 o
 -12   4  16   138.56   123.31  12.89 o
 -10   4  16   194.13   175.18  16.23 o
  -8   4  16   312.70   323.51  14.80 o
  -6   4  16     0.03     1.77   4.40 <
  -4   4  16   159.05   161.91   9.18 o
  -2   4  16   364.14   378.76  14.20 o
   0   4  16     0.02    -0.23   4.76 <
   2   4  16   847.11   861.96  25.40 o
   4   4  16   801.10   784.18  21.17 o
   6   4  16   131.48   122.29  10.93 o
   8   4  16     1.10    -2.97   5.15 <
  10   4  16   763.14   738.07  20.90 o
 -11   5  16   166.77   174.13  10.70 o
  -9   5  16   153.08   182.17  10.96 o
  -7   5  16   188.89   189.66  10.87 o
  -5   5  16  2443.98  2592.90  31.24 o
  -3   5  16  2043.63  2195.30  29.85 o
  -1   5  16    14.09     9.20   4.48 <
   1   5  16    20.52    26.38   5.88 o
   3   5  16   202.46   212.24  10.85 o
   5   5  16   305.02   272.80  10.80 o
   7   5  16     2.82    -1.38   4.38 <
   9   5  16    43.14    34.26   4.83 o
 -10   6  16     7.48     6.06   3.37 <
  -8   6  16    18.06    12.00   5.32 <
  -6   6  16   368.37   363.16  13.07 o
  -4   6  16    12.02    27.44   4.74 o
  -2   6  16   101.78   119.26   9.18 o
   0   6  16   636.71   616.69  16.38 o
   2   6  16  2045.98  1994.99  29.10 o
   4   6  16   264.28   204.16  10.90 o
   6   6  16     2.06     0.40   4.68 <
   8   6  16    33.33    39.40   6.31 o
  -7   7  16     0.06    -1.98   3.65 <
  -5   7  16    12.94    17.67   4.19 o
  -3   7  16     3.21     7.46   4.40 <
  -1   7  16     5.52     8.95   5.69 <
   1   7  16   431.09   405.17  14.59 o
   3   7  16    45.57    39.79   4.37 o
   5   7  16   898.70   940.25  17.31 o
  -2   8  16     3.05     9.00   3.90 <
   0   8  16     1.28    -2.66   4.47 <
 -13   1  17     1.84     3.88   4.77 <
 -11   1  17   759.29   705.99  25.24 o
  -9   1  17   208.55   168.38   9.76 o
  -7   1  17   344.63   301.31  13.13 o
  -5   1  17    70.27    65.71   6.50 o
  -3   1  17     2.32    -0.01   3.65 <
  -1   1  17   190.97   225.51   8.07 o
   1   1  17   923.76   951.47  18.86 o
   3   1  17  2318.18  2281.80  32.69 o
   5   1  17   665.47   645.84  17.07 o
   7   1  17    13.16     9.79   4.94 <
   9   1  17   838.11   837.60  20.52 o
  11   1  17    28.47    33.50   5.39 o
 -14   2  17    28.81    42.21   6.54 o
 -12   2  17   440.67   413.01  17.10 o
 -10   2  17    31.81    17.82   6.18 <
  -8   2  17     1.43     1.91   5.76 <
  -6   2  17    91.80    87.10   9.42 o
  -4   2  17   399.55   413.11  13.63 o
  -2   2  17     3.70     6.47   4.19 <
   0   2  17   418.89   431.84  16.10 o
   2   2  17   372.93   385.32  14.59 o
   4   2  17   833.80   832.40  23.05 o
   6   2  17   272.47   280.29  13.39 o
   8   2  17   218.97   217.96  11.07 o
  10   2  17   146.26   141.23  10.85 o
 -13   3  17   278.56   248.83  14.82 o
 -11   3  17   467.45   472.31  23.07 o
  -9   3  17   149.29   136.16  11.01 o
  -7   3  17  2937.92  3027.54  46.40 o
  -5   3  17   984.79   979.21  27.25 o
  -3   3  17  3020.43  3222.70  43.51 o
  -1   3  17   565.15   563.45  14.45 o
   1   3  17    73.45    79.83   8.03 o
   3   3  17    12.17     5.20   5.91 <
   5   3  17   265.44   230.86  12.22 o
   7   3  17     2.61     0.58   4.75 <
   9   3  17    17.91    14.09   4.59 o
  11   3  17   624.48   670.68  22.80 o
 -12   4  17    64.08    52.63  12.36 o
 -10   4  17    10.71    11.61   4.73 <
  -8   4  17  2401.30  2568.96  58.43 o
  -6   4  17  4280.37  4492.07  63.44 o
  -4   4  17  1940.93  1932.96  37.33 o
  -2   4  17     2.60     7.86   5.72 <
   0   4  17     7.27     8.89   4.85 <
   2   4  17    81.25    82.04   8.07 o
   4   4  17   363.74   372.42  14.72 o
   6   4  17     0.43    -6.69   4.07 <
   8   4  17   281.21   275.89  11.52 o
  10   4  17   401.47   383.97  12.43 o
 -11   5  17   445.81   502.28  20.38 o
  -9   5  17    61.18    61.66   8.14 o
  -7   5  17   153.87   127.07  11.86 o
  -5   5  17    27.55    28.55   6.59 o
  -3   5  17  2063.61  2143.62  33.94 o
  -1   5  17   145.30   141.22   9.41 o
   1   5  17   213.99   212.72  10.85 o
   3   5  17   116.87   123.29   8.45 o
   5   5  17   267.13   245.02   9.88 o
   7   5  17     2.01     3.01   3.58 <
   9   5  17     2.07     3.08   4.99 <
  -8   6  17    18.72    25.17   6.19 o
  -6   6  17     0.48    -4.01   4.31 <
  -4   6  17   141.20   134.50  11.32 o
  -2   6  17     1.21     2.75   5.11 <
   0   6  17    88.37    62.69   8.02 o
   2   6  17   237.54   290.18  12.14 o
   4   6  17   175.80   180.31   8.05 o
   6   6  17   237.54   263.79  11.58 o
  -5   7  17    70.96    72.79   8.64 o
  -3   7  17   198.73   313.33  17.08 o
  -1   7  17   185.94   205.72  15.97 o
   1   7  17     9.92     4.65   3.91 <
   3   7  17     0.01     1.63   3.32 <
 -12   0  18  2544.35  2733.06  79.47 o
 -10   0  18    11.40    30.94   9.73 o
  -8   0  18  3961.67  3940.75  52.15 o
  -6   0  18   377.84   383.16  17.63 o
  -4   0  18   329.53   296.01  15.67 o
  -2   0  18  1582.25  1578.23  26.63 o
   0   0  18    54.62    39.51   6.28 o
   2   0  18  1114.17  1143.51  32.41 o
   4   0  18     0.35   -16.24   7.86 <
   6   0  18     2.84     2.26   7.93 <
   8   0  18   188.75   173.03  13.50 o
  10   0  18   726.03   730.32  26.02 o
 -13   1  18   144.72   134.49  12.91 o
 -11   1  18   651.83   621.53  22.39 o
  -9   1  18   319.41   289.04  11.00 o
  -7   1  18    58.16    61.13   7.28 o
  -5   1  18     6.41    10.98   5.67 <
  -3   1  18     0.57    -0.11   4.15 <
  -1   1  18   117.61   111.25   6.45 o
   1   1  18   225.20   237.28  10.00 o
   3   1  18  3192.69  3286.96  39.39 o
   5   1  18   512.65   493.04  15.95 o
   7   1  18   755.53   735.01  20.39 o
   9   1  18    59.34    37.50   6.55 o
  11   1  18    75.72    59.28   8.26 o
 -12   2  18     1.24   -17.00   4.81 <
 -10   2  18    33.30    12.62   5.32 <
  -8   2  18   141.63   149.11  10.11 o
  -6   2  18  1553.89  1514.75  29.92 o
  -4   2  18    29.55    25.25   6.20 o
  -2   2  18   740.51   728.03  17.64 o
   0   2  18   281.82   323.39  13.41 o
   2   2  18    41.02    31.50   7.70 o
   4   2  18   312.64   256.64  14.30 o
   6   2  18   298.92   306.09  15.23 o
   8   2  18     3.94     5.59   5.06 <
  10   2  18   159.50   141.73   9.99 o
 -11   3  18   277.49   270.31  17.51 o
  -9   3  18    38.31    40.20   6.76 o
  -7   3  18    41.07    40.44   8.09 o
  -5   3  18   176.64   190.09  13.39 o
  -3   3  18  4504.97  4913.08  53.50 o
  -1   3  18   461.46   486.86  14.41 o
   1   3  18    46.92    48.20   6.84 o
   3   3  18   286.71   262.01  12.98 o
   5   3  18  1023.04   977.68  23.23 o
   7   3  18   158.33   166.60  12.90 o
   9   3  18    53.76    56.05   6.13 o
 -10   4  18    77.94    61.69  10.00 o
  -8   4  18   115.93   101.91  13.33 o
  -6   4  18  1707.94  1856.45  50.68 o
  -4   4  18  1005.98  1056.24  27.32 o
  -2   4  18     3.01     4.33   6.47 <
   0   4  18     3.94     8.19   5.28 <
   2   4  18   153.43   154.52   8.65 o
   4   4  18    56.93    47.60   7.87 o
   6   4  18   135.51   138.46  10.02 o
   8   4  18   245.96   267.06  12.67 o
  -9   5  18   492.84   538.61  22.35 o
  -7   5  18     0.34    10.63   5.48 <
  -5   5  18  1989.31  2057.84  34.68 o
  -3   5  18   328.58   347.07  13.74 o
  -1   5  18   129.17   130.18   8.40 o
   1   5  18    62.72    69.98   6.58 o
   3   5  18     9.63     8.60   4.29 <
   5   5  18     4.95    -0.43   3.86 <
   7   5  18   100.68   116.14   8.97 o
  -8   6  18   293.53   321.73  15.93 o
  -6   6  18     6.77     7.87   5.73 <
  -4   6  18     0.48    -5.56   6.21 <
  -2   6  18    38.82    41.66   9.73 o
   0   6  18    66.75    60.17   6.93 o
   2   6  18    31.73    16.91   4.43 o
   4   6  18   390.48   442.80  15.00 o
   6   6  18    40.45    25.07   4.42 o
  -3   7  18    81.69    98.23   9.37 o
  -1   7  18   270.72   277.45  15.46 o
   1   7  18   708.83   710.90  23.50 o
 -13   1  19    27.26    36.22   9.72 o
 -11   1  19    40.97    49.33   7.41 o
  -9   1  19    28.97    25.78   4.69 o
  -7   1  19     5.11     7.73   4.77 <
  -5   1  19     1.42     5.03   5.18 <
  -3   1  19   316.80   305.97  11.28 o
  -1   1  19  2375.32  2469.03  26.28 o
   1   1  19   152.74   140.16   7.68 o
   3   1  19   253.93   246.87  12.82 o
   5   1  19  1109.75  1156.80  23.06 o
   7   1  19    17.33    15.22   5.39 <
   9   1  19   322.45   359.44  13.49 o
 -12   2  19   127.39   108.91  14.67 o
 -10   2  19     3.97     0.17   4.44 <
  -8   2  19    55.40    53.97   7.10 o
  -6   2  19   197.68   198.79  11.77 o
  -4   2  19     3.89    10.82   5.31 <
  -2   2  19   115.12   125.78   8.49 o
   0   2  19  2445.39  2553.62  31.93 o
   2   2  19    34.54    55.84   9.09 o
   4   2  19    15.66    26.41   6.58 o
   6   2  19     0.16     1.96   4.73 <
   8   2  19    83.95    79.65   7.46 o
  10   2  19    19.11    12.76   5.90 <
 -11   3  19   863.26   874.49  38.33 o
  -9   3  19   274.23   233.43  12.00 o
  -7   3  19    22.46    21.15   6.05 o
  -5   3  19   686.09   754.71  23.03 o
  -3   3  19    10.22    17.76   5.43 o
  -1   3  19   107.03    97.18   7.67 o
   1   3  19    80.01    89.36   8.17 o
   3   3  19   130.97   133.90   8.47 o
   5   3  19   909.48   849.76  20.29 o
   7   3  19    70.70    69.64   7.18 o
   9   3  19   249.97   258.40  11.96 o
 -10   4  19    30.12    42.22   7.65 o
  -8   4  19   383.97   426.33  18.35 o
  -6   4  19    23.05    24.07   6.92 o
  -4   4  19     8.30     8.68   5.09 <
  -2   4  19     0.49     9.26   4.75 <
   0   4  19   256.74   279.95  12.63 o
   2   4  19   156.06   158.66  11.45 o
   4   4  19    28.45    28.76   5.42 o
   6   4  19   868.43   884.83  17.29 o
   8   4  19  1397.18  1471.25  21.03 o
  -9   5  19   239.66   249.58  14.48 o
  -7   5  19   363.87   368.86  15.87 o
  -5   5  19   460.28   470.95  15.75 o
  -3   5  19  1227.04  1286.50  26.24 o
  -1   5  19     3.18    12.18   4.86 <
   1   5  19     0.38     4.41   3.87 <
   3   5  19    80.34    68.09   6.95 o
   5   5  19    30.31    10.61   3.89 <
  -6   6  19    28.07    21.48   8.11 <
  -4   6  19   750.97   763.58  25.63 o
  -2   6  19   342.77   379.80  19.69 o
   0   6  19   559.13   582.41  19.65 o
   2   6  19   254.00   259.78  12.94 o
   4   6  19   288.23   309.25  12.63 o
 -12   0  20   541.20   623.71  33.01 o
 -10   0  20    17.61    29.16   7.86 o
  -8   0  20  2524.89  2546.73  46.50 o
  -6   0  20    51.31    29.04   8.92 o
  -4   0  20   121.80   134.72  13.72 o
  -2   0  20   269.73   262.81  14.90 o
   0   0  20    54.45    45.95   6.87 o
   2   0  20   282.27   291.99  15.44 o
   4   0  20   238.91   264.36  20.84 o
   6   0  20   514.22   544.67  26.45 o
   8   0  20  2423.03  2434.72  48.01 o
 -11   1  20    14.96    13.92   4.72 <
  -9   1  20   398.44   361.40  13.52 o
  -7   1  20    86.24    79.58   6.67 o
  -5   1  20  1439.88  1436.93  23.98 o
  -3   1  20     1.68     6.34   4.92 <
  -1   1  20  1192.03  1230.84  19.34 o
   1   1  20   558.19   587.89  13.64 o
   3   1  20   511.85   518.86  14.44 o
   5   1  20   701.74   748.22  19.94 o
   7   1  20    39.39    47.27   5.79 o
   9   1  20     2.73    -1.85   3.32 <
 -10   2  20    66.85    54.58   6.07 o
  -8   2  20    41.25    38.17   5.65 o
  -6   2  20    49.53    53.26   7.36 o
  -4   2  20    15.55    29.42   6.29 o
  -2   2  20   403.90   417.39  14.57 o
   0   2  20  1654.88  1742.40  25.98 o
   2   2  20  1369.86  1361.11  25.03 o
   4   2  20   312.19   331.97  15.07 o
   6   2  20    95.69   105.90   7.90 o
   8   2  20    17.71    19.00   5.04 o
 -11   3  20    21.75    33.44   9.64 o
  -9   3  20    36.09    37.64   5.70 o
  -7   3  20   386.32   397.43  13.79 o
  -5   3  20   119.24   126.71   8.90 o
  -3   3  20  1117.24  1157.66  22.48 o
  -1   3  20    55.68    48.71   5.60 o
   1   3  20     1.01     2.79   3.24 <
   3   3  20   554.97   531.26  16.67 o
   5   3  20    46.18    45.56   5.36 o
   7   3  20    20.16    23.99   4.52 o
  -8   4  20   787.15   871.01  20.39 o
  -6   4  20   288.01   290.24  12.90 o
  -4   4  20     0.10   -10.98   4.87 <
  -2   4  20   497.83   487.75  14.08 o
   0   4  20   249.79   249.61  15.79 o
   2   4  20   104.95    98.60   7.45 o
   4   4  20    54.37    62.87   6.36 o
   6   4  20    68.25    54.54   5.06 o
  -7   5  20     0.79    -0.30   2.83 <
  -5   5  20   646.57   645.74  24.79 o
  -3   5  20   920.99   883.00  23.89 o
  -1   5  20     9.86    14.34   4.26 o
   1   5  20   209.43   200.74   9.33 o
   3   5  20    24.70    28.40   3.51 o
   5   5  20     4.25     1.45   2.95 <
  -4   6  20    21.08     3.16   7.48 <
  -2   6  20   256.44   197.09  13.01 o
   0   6  20  1115.59  1077.77  40.80 o
   2   6  20    26.15    47.76   8.19 o
 -11   1  21    65.14    62.46  11.43 o
  -9   1  21     1.39     7.44   4.54 <
  -7   1  21   312.62   315.29  13.16 o
  -5   1  21   932.04   948.67  20.67 o
  -3   1  21   665.02   643.86  17.30 o
  -1   1  21   104.79    98.23   6.87 o
   1   1  21   425.90   438.74  12.22 o
   3   1  21   600.24   610.29  16.50 o
   5   1  21    80.30    74.60   8.16 o
   7   1  21     3.29     7.42   3.89 <
 -10   2  21    34.60    19.51   9.40 <
  -8   2  21    85.92    75.70   7.06 o
  -6   2  21   300.14   284.56  14.10 o
  -4   2  21     7.32     7.29   4.95 <
  -2   2  21   524.26   542.86  17.39 o
   0   2  21  2758.64  2750.91  31.03 o
   2   2  21     0.94     3.86   4.92 <
   4   2  21   180.04   177.00   9.70 o
   6   2  21    49.93    46.29   6.14 o
   8   2  21     5.79     4.99   3.46 <
  -9   3  21   247.46   225.74  11.58 o
  -7   3  21   258.91   305.80  11.05 o
  -5   3  21    20.39    13.21   4.48 <
  -3   3  21    13.98    22.32   4.31 o
  -1   3  21  1738.82  1795.20  33.68 o
   1   3  21     0.27     2.45   3.97 <
   3   3  21   704.26   690.62  14.43 o
   5   3  21    16.31    19.28   2.88 o
   7   3  21   144.42   145.20   9.19 o
  -8   4  21   194.00   225.42  13.22 o
  -6   4  21    72.97    59.86   9.53 o
  -4   4  21   554.81   535.52  15.76 o
  -2   4  21   195.86   210.04  15.81 o
   0   4  21   309.26   280.27  15.44 o
   2   4  21     3.83    -0.48   3.07 <
   4   4  21   307.40   295.72  10.60 o
  -5   5  21   491.06   432.89  18.02 o
  -3   5  21   480.29   507.68  16.25 o
  -1   5  21    80.73    65.75   8.71 o
   1   5  21   160.92   182.98  10.54 o
   3   5  21     8.03     5.29   4.63 <
 -10   0  22   253.71   215.16  20.48 o
  -8   0  22   910.84   902.48  30.33 o
  -6   0  22   561.00   574.76  21.50 o
  -4   0  22     0.09    -3.35   4.75 <
  -2   0  22   276.77   286.58  15.93 o
   0   0  22     0.29    -2.71   6.87 <
   2   0  22  4564.22  4810.01  59.70 o
   4   0  22    66.24    57.92   7.61 o
   6   0  22  1737.42  1805.08  30.78 o
  -9   1  22  1400.34  1382.49  28.15 o
  -7   1  22   209.53   185.23  10.76 o
  -5   1  22    30.93    18.22   6.37 <
  -3   1  22     0.30     2.27   5.76 <
  -1   1  22   144.77   135.45  10.51 o
   1   1  22     4.72    10.34   4.04 <
   3   1  22     0.08     9.39   4.04 <
   5   1  22   966.61   984.55  19.67 o
   7   1  22    53.13    51.73   7.03 o
  -8   2  22   116.51   104.99   9.22 o
  -6   2  22     0.56    -4.50   4.68 <
  -4   2  22   102.84   105.40   9.05 o
  -2   2  22    10.87    12.29   4.83 <
   0   2  22  1062.86  1125.66  22.69 o
   2   2  22   101.90    95.33   6.97 o
   4   2  22   133.78   171.51   9.24 o
   6   2  22    73.04    74.32   6.34 o
  -7   3  22    87.67   109.59  15.87 o
  -5   3  22    47.04    41.11   6.58 o
  -3   3  22   321.33   314.96  12.54 o
  -1   3  22   355.66   370.86  17.11 o
   1   3  22   102.23    76.99   9.27 o
   3   3  22     7.12     4.53   3.49 <
   5   3  22    31.79    42.18   5.72 o
  -6   4  22   285.82   243.53  19.91 o
  -4   4  22    36.81    29.11  10.22 <
  -2   4  22   114.54   104.82  10.36 o
   0   4  22   269.35   286.75  13.82 o
   2   4  22     0.04     0.20   3.81 <
  -7   1  23     1.04     4.38   3.76 <
  -5   1  23   190.02   175.79  10.68 o
  -3   1  23   123.15   136.67   9.83 o
  -1   1  23   115.84   126.71   9.31 o
   1   1  23    57.92    52.25   6.36 o
   3   1  23   690.73   695.50  18.05 o
   5   1  23     1.63     6.24   3.23 <
  -6   2  23   107.52   100.05   8.45 o
  -4   2  23   216.05   212.05  11.10 o
  -2   2  23   338.88   370.54  13.92 o
   0   2  23    16.22    11.16   3.38 o
   2   2  23   323.65   310.40  10.90 o
   4   2  23   137.09   120.65   6.80 o
  -5   3  23   619.66   667.51  34.35 o
  -3   3  23    53.81    53.24   7.82 o
  -1   3  23    97.74   102.70  11.02 o
   1   3  23   125.87   141.71  11.70 o
   3   3  23    44.10    65.94   8.41 o
  -2   4  23    45.85    55.58   9.04 o
  -6   0  24  1198.80  1229.30  45.29 o
  -4   0  24    50.45    29.56  10.18 <
  -2   0  24    32.90    52.62   7.98 o
   0   0  24   536.92   498.09  17.46 o
   2   0  24   330.86   321.56  23.39 o
  -5   1  24   277.18   234.34  12.14 o
  -3   1  24   123.16   113.40   9.19 o
  -1   1  24   127.78   150.93  10.63 o
   1   1  24     4.07     0.24   3.19 <
   3   1  24  3289.84  3348.70  47.09 o
  -4   2  24   278.91   292.49  15.72 o
  -2   2  24   305.95   290.51  13.06 o
   0   2  24   609.33   631.85  23.07 o
   2   2  24   150.31   138.09  10.55 o
